# Supplementary material for: Somatic genome editing with the RCAS-TVA-CRISPR-Cas9 system for precision tumor modeling
Source: Nat Commun. 2018 Apr 13;9:1466. doi: 10.1038/s41467-018-03731-w (PMC5899147; doi:10.1038/s41467-018-03731-w)
Supplement: Supplementary file 3 — Supplementary Data 1 [file 41467_2018_3731_MOESM3_ESM.xlsx]

## Sheet: Sheet1
# Supplementary Data 1. Differentially gene expression analysis for the Bcan-Ntrk1 tumors
Upregulated in Bcan-Ntrk1 tumors vs Ctrl p53 null NSCs
Downregulated in Bcan-Ntrk1tumors vs Ctrl p53 null NSCs
FDR=0.05
Name	baseMean	log2FoldChange	lfcSE	stat	pvalue	padj
Ntrk1	2064.03	10.0169	0.645903	15.5083	3.04698e-54	2.13365e-50
Mag	1552.25	8.72738	0.718948	12.1391	6.55466e-34	1.83596e-30
Sox10	5026.5	8.67526	0.502974	17.2479	1.15965e-66	1.62409e-62
Cdk18	600.428	8.00167	0.63098	12.6813	7.50534e-37	3.50374e-33
Syt4	1366.56	7.47298	0.602578	12.4017	2.55898e-35	8.95962e-32
Gjb1	243.643	6.66275	0.827158	8.05499	7.94824e-16	4.94819e-13
9630013A20Rik	342.5	6.657	0.629143	10.5811	3.64803e-26	5.67674e-23
Slc16a3	501.7	6.08094	0.789891	7.69845	1.37724e-14	6.6511e-12
Mbp	18885.6	5.95096	0.73521	8.09423	5.76281e-16	3.84324e-13
Barx2	74.9669	5.9418	0.819213	7.25306	4.07465e-13	1.42664e-10
St18	110.855	5.83742	0.74765	7.80769	5.82439e-15	3.02113e-12
Sh3tc2	378.445	5.79548	0.540969	10.7131	8.83078e-27	1.54594e-23
Cbln2	136.176	5.57757	0.676647	8.24296	1.68007e-16	1.23839e-13
Arhgap15	91.5176	5.57193	0.759187	7.33934	2.14646e-13	8.12466e-11
Plp1	7820.15	5.40653	0.479608	11.2728	1.7877e-29	3.57668e-26
Fam89a	128.932	5.38996	0.78186	6.89377	5.43316e-12	1.58524e-09
Ugt8a	1051.69	5.37763	0.539925	9.95996	2.28144e-23	2.45782e-20
Tmem88b	645.272	5.36441	0.52611	10.1964	2.05847e-24	2.47854e-21
Evi2a	104.1	5.35127	0.84748	6.31433	2.71328e-10	6.12895e-08
Cldn11	1141.71	5.29831	0.660098	8.02656	1.00245e-15	5.61574e-13
Tmem151a	89.1783	5.27567	0.750836	7.0264	2.11934e-12	6.74577e-10
Afap1l1	672.376	5.2449	0.651634	8.04885	8.35728e-16	4.94819e-13
Dct	106.918	5.23875	0.746999	7.01307	2.33148e-12	7.25608e-10
Myrf	2594.54	5.21813	0.433732	12.0308	2.44903e-33	5.71645e-30
Cthrc1	70.0907	5.1832	0.87671	5.9121	3.37777e-09	5.8402e-07
Capn6	3847.53	5.17376	0.572037	9.04446	1.50401e-19	1.4518e-16
Lpcat2	239.182	5.06106	0.780419	6.48506	8.86943e-11	2.17923e-08
A930009A15Rik	121.036	4.97438	0.759758	6.54732	5.85772e-11	1.51921e-08
Erbb3	297.272	4.94142	0.761282	6.49093	8.53091e-11	2.13349e-08
Sema3d	980.644	4.797	0.746705	6.42423	1.32535e-10	3.20026e-08
B230206H07Rik	38.7808	4.77782	0.881816	5.41816	6.02141e-08	7.08654e-06
Folr2	65.6374	4.71557	0.824685	5.71803	1.07769e-08	1.64055e-06
E330020D12Rik	238.278	4.68478	0.535485	8.74866	2.15896e-18	1.88976e-15
Matn4	685.599	4.63647	0.819767	5.65584	1.55089e-08	2.26252e-06
Dusp9	67.1183	4.58923	0.762971	6.01495	1.79939e-09	3.27279e-07
Nfe2l3	76.6865	4.58673	0.764817	5.99716	2.00797e-09	3.55969e-07
A330049N07Rik	38.6551	4.56115	0.896645	5.08691	3.63945e-07	3.20569e-05
Car6	39.2829	4.55333	0.85136	5.3483	8.87829e-08	9.7141e-06
Cryl1	1715.17	4.54859	0.790823	5.75172	8.83424e-09	1.37471e-06
Tk1	479.917	4.53022	0.777643	5.82557	5.69167e-09	9.4895e-07
Slc2a6	133.87	4.5059	0.658738	6.8402	7.90825e-12	2.2151e-09
Gm10791	37.1389	4.50521	0.898911	5.01186	5.39072e-07	4.31411e-05
Cyp26b1	225.56	4.45107	0.637713	6.97973	2.95748e-12	9.00423e-10
Mlip	370.514	4.44495	0.877578	5.06502	4.08365e-07	3.50868e-05
Bcas1	5838.83	4.44485	0.538428	8.25524	1.51598e-16	1.17952e-13
Tmem163	178.322	4.40782	0.584903	7.53598	4.84671e-14	2.18962e-11
Lingo3	403.387	4.37765	0.544005	8.04708	8.47959e-16	4.94819e-13
Cpxm2	458.012	4.33764	0.794544	5.45927	4.78085e-08	5.92529e-06
Slc24a2	48.9069	4.30547	0.800939	5.37553	7.63575e-08	8.5551e-06
Susd5	1448.48	4.29821	0.87305	4.92321	8.51374e-07	6.34228e-05
Gpnmb	2660.44	4.27855	0.847641	5.0476	4.47398e-07	3.72965e-05
Tubb4a	4548.37	4.27204	0.5762	7.41415	1.22406e-13	5.04206e-11
Prm1	667.165	4.25639	0.830753	5.12353	2.99871e-07	2.7449e-05
Ccne2	227.525	4.25434	0.597329	7.12227	1.06162e-12	3.62634e-10
Hcn1	35.8374	4.23709	0.913511	4.63825	3.51371e-06	0.000213954
2610318N02Rik	125.177	4.23705	0.648656	6.53204	6.48814e-11	1.65212e-08
Tmprss3	25.95	4.21487	0.905847	4.65296	3.27206e-06	0.000202766
Sh3gl3	416.247	4.21265	0.465959	9.04082	1.55495e-19	1.4518e-16
Mtmr7	130.143	4.1973	0.711131	5.90229	3.585e-09	6.12292e-07
Gal3st1	562.293	4.1963	0.666706	6.29408	3.09223e-10	6.87408e-08
Ccnd1	6697.66	4.17377	0.636397	6.55843	5.43786e-11	1.43693e-08
Sncb	49.9392	4.13185	0.866565	4.76808	1.85993e-06	0.000125837
Acan	674.105	4.13053	0.886911	4.65721	3.20516e-06	0.000200394
Apod	161.059	4.12761	0.735883	5.60905	2.03437e-08	2.84914e-06
Insc	106.723	4.11533	0.797113	5.16279	2.43294e-07	2.31791e-05
3110035E14Rik	5171.93	4.09922	0.556737	7.36294	1.79908e-13	6.99893e-11
Adam23	668.473	4.08915	0.754059	5.42284	5.86582e-08	7.02143e-06
Rmi2	71.9715	4.06207	0.741064	5.4814	4.21972e-08	5.32406e-06
Mxd3	236.382	4.05121	0.785148	5.15981	2.47204e-07	2.33925e-05
E2f2	134.34	4.03033	0.680465	5.9229	3.1631e-09	5.5374e-07
Mog	26.7328	4.02988	0.917693	4.39131	1.12667e-05	0.000565671
Igsf21	224.908	4.02593	0.51816	7.76968	7.86867e-15	3.93574e-12
Pbk	875.573	4.01387	0.806195	4.97878	6.39871e-07	5.06294e-05
Depdc1b	287.65	3.97857	0.757014	5.25561	1.47536e-07	1.48651e-05
Ankrd37	104.467	3.96218	0.786089	5.04037	4.64634e-07	3.85041e-05
Adra1b	198.905	3.92699	0.725987	5.40917	6.33173e-08	7.38966e-06
Sdf2l1	347.959	3.901	0.675995	5.77075	7.89175e-09	1.28516e-06
Fam184b	185.3	3.89464	0.71873	5.41878	6.00071e-08	7.08654e-06
Pcnxl2	26.5395	3.89031	0.88298	4.40589	1.05352e-05	0.000534583
Grb10	1274	3.88866	0.449456	8.65192	5.06384e-18	4.17171e-15
Neu4	574.602	3.87198	0.799247	4.84454	1.26907e-06	9.02197e-05
Col9a1	1574.17	3.86495	0.778755	4.96299	6.94175e-07	5.37123e-05
Rab33a	590.384	3.8566	0.684561	5.63368	1.764e-08	2.5209e-06
Itga4	332.035	3.83129	0.762386	5.0254	5.02385e-07	4.11457e-05
Pcdh20	94.0158	3.8284	0.740218	5.17199	2.31613e-07	2.23706e-05
Gm11127	81.2564	3.80127	0.911786	4.16904	3.05882e-05	0.0012526
1700047M11Rik	29.657	3.78171	0.906061	4.17379	2.99568e-05	0.00123396
Pllp	1369.5	3.77625	0.50874	7.42276	1.14708e-13	4.86815e-11
4930506M07Rik	121.915	3.73999	0.731032	5.11604	3.12019e-07	2.80117e-05
Moxd1	2384.21	3.73219	0.459048	8.13029	4.2828e-16	2.99903e-13
Gng3	151.594	3.69878	0.75708	4.88558	1.03123e-06	7.60128e-05
Trf	2987.21	3.69599	0.670165	5.51505	3.48675e-08	4.56373e-06
Pcdha7	27.1793	3.68217	0.873322	4.21627	2.48373e-05	0.00105728
Tmem40	217.647	3.68006	0.673813	5.46155	4.71985e-08	5.90192e-06
Zfp536	78.0637	3.66082	0.767539	4.76955	1.84637e-06	0.000125526
Enpp6	146.176	3.65644	0.752786	4.85721	1.1905e-06	8.59434e-05
Dscc1	65.0494	3.65338	0.775185	4.71291	2.44201e-06	0.000157826
Asf1b	283.859	3.64681	0.687092	5.3076	1.11079e-07	1.18753e-05
Lama1	206.468	3.63837	0.718822	5.06157	4.15811e-07	3.52935e-05
Gsg2	119.744	3.63829	0.740086	4.91603	8.83168e-07	6.54432e-05
Cdkn1c	768.07	3.62923	0.459235	7.90278	2.72751e-15	1.46918e-12
Mgam	23.5696	3.61534	0.934686	3.86798	0.000109743	0.00354953
Fam49b	8781.1	3.60386	0.756343	4.76484	1.88999e-06	0.000127256
Prkcz	484.176	3.59998	0.537695	6.69521	2.15369e-11	5.9142e-09
Gpr17	10747.8	3.59058	0.475016	7.55885	4.06633e-14	1.8983e-11
Pdlim3	81.7456	3.58757	0.881307	4.07074	4.68644e-05	0.00174557
4930452G13Rik	28.4933	3.55867	0.879425	4.04659	5.19694e-05	0.0018954
Chst5	35.4748	3.53985	0.866459	4.08542	4.39972e-05	0.00166987
Ddc	33.5039	3.53914	0.829078	4.26877	1.96553e-05	0.000876647
Tmprss5	123.394	3.52925	0.804198	4.38853	1.14118e-05	0.000570791
Nkx3-2	33.6052	3.52418	0.861698	4.08982	4.31716e-05	0.00164299
Clspn	438.06	3.49191	0.5673	6.15532	7.49263e-10	1.61437e-07
Pvt1	3790.75	3.4889	0.806592	4.32548	1.52201e-05	0.000720128
Kcnj3	116.267	3.48707	0.721296	4.83446	1.33511e-06	9.3491e-05
Gm10863	26.2126	3.48456	0.879949	3.95996	7.49617e-05	0.00258581
Gabra3	133.657	3.47851	0.838958	4.14623	3.37997e-05	0.00135635
Car9	20.6734	3.47609	0.938231	3.70494	0.000211444	0.00588721
A230001M10Rik	24.1247	3.47125	0.940114	3.69237	0.000222173	0.00608909
Opcml	936.223	3.4674	0.631516	5.49061	4.00558e-08	5.09983e-06
Iqgap3	625.582	3.45177	0.792456	4.35579	1.32585e-05	0.000638093
Tceal6	31.5973	3.44518	0.929872	3.70501	0.000211382	0.00588721
Tmem144	24.2292	3.44	0.884664	3.88848	0.000100876	0.00331634
Spc25	327.815	3.4383	0.728004	4.72291	2.32494e-06	0.000152153
3632451O06Rik	1384.73	3.43616	0.738339	4.65391	3.25707e-06	0.000202734
Agtr1a	25.6434	3.42432	0.94212	3.6347	0.000278303	0.00713697
Melk	352.765	3.41372	0.746515	4.57288	4.81068e-06	0.000280723
BC026585	86.9949	3.40769	0.746475	4.56505	4.9938e-06	0.00028692
Adssl1	116.439	3.40495	0.762888	4.46324	8.07296e-06	0.000425044
Kif26a	540.08	3.38493	0.563294	6.00917	1.86472e-09	3.34814e-07
Kif22	787.375	3.38162	0.667113	5.06904	3.99826e-07	3.45652e-05
Hk2	593.206	3.36591	0.695862	4.83704	1.31788e-06	9.32167e-05
Plk1	800.499	3.35818	0.730861	4.59483	4.33106e-06	0.000258113
Alox5	18.413	3.35762	0.915092	3.66916	0.000243344	0.00640609
Mki67	3069.06	3.35289	0.825245	4.06291	4.84654e-05	0.00179565
Pde8a	249.368	3.34959	0.867195	3.86256	0.000112207	0.00361254
Pde8b	75.7473	3.34888	0.809129	4.13887	3.49024e-05	0.00138866
Lmcd1	357.75	3.3486	0.783393	4.27449	1.91577e-05	0.000865494
Cyfip2	4584.93	3.34231	0.460265	7.2617	3.82258e-13	1.3727e-10
Mmp16	644.048	3.33607	0.657689	5.07242	3.92793e-07	3.41681e-05
Rbpjl	42.4864	3.31575	0.8906	3.72305	0.000196829	0.00560283
Lims2	1241.34	3.29421	0.568521	5.79434	6.8589e-09	1.1301e-06
Kcne4	18.4686	3.27971	0.943511	3.47607	0.000508826	0.0113654
Fignl1	334.868	3.27869	0.609025	5.3835	7.30499e-08	8.31759e-06
Gsx1	122.898	3.26626	0.591359	5.52332	3.32655e-08	4.39512e-06
Emb	225.01	3.26405	0.628703	5.19172	2.08358e-07	2.04059e-05
Aatk	2407.39	3.26175	0.536805	6.07622	1.23045e-09	2.42711e-07
Prc1	1819.41	3.25849	0.685862	4.75094	2.02475e-06	0.000135031
Slc1a5	363.226	3.24095	0.512732	6.32095	2.59966e-10	6.06639e-08
Ank3	549.002	3.24069	0.612297	5.29268	1.20536e-07	1.24125e-05
Cpm	143.675	3.23989	0.602378	5.3785	7.51082e-08	8.48299e-06
Map6d1	277.982	3.23692	0.619283	5.22689	1.72384e-07	1.70017e-05
C920025E04Rik	30.7028	3.23232	0.936095	3.45298	0.000554422	0.0120196
Zfp941	58.8701	3.22428	0.699203	4.61137	4.00023e-06	0.000239416
Zfp618	38.6637	3.22288	0.798499	4.03617	5.43307e-05	0.00196615
Foxd3	22.7588	3.21685	0.897576	3.58393	0.000338457	0.00821506
Hist1h4i	62.5413	3.20804	0.70393	4.55733	5.18076e-06	0.000295197
Fa2h	563.131	3.20742	0.716308	4.47771	7.54496e-06	0.00040331
Fancd2	337.808	3.20654	0.676466	4.74014	2.13575e-06	0.000140428
Rrm2	1152.45	3.19265	0.5698	5.60311	2.10541e-08	2.91943e-06
Ccne1	201.434	3.18873	0.528166	6.03736	1.56654e-09	2.92526e-07
Galnt3	38.3533	3.188	0.899932	3.54249	0.000396376	0.0093771
Grik3	2475.49	3.18309	0.478085	6.65801	2.77562e-11	7.47549e-09
Lrr1	46.5767	3.17406	0.796287	3.98608	6.71751e-05	0.0023598
Slc6a15	503.181	3.17065	0.615742	5.14931	2.61443e-07	2.44101e-05
Gm20597	27.9091	3.16785	0.904839	3.50101	0.0004635	0.0106284
Rab44	35.5716	3.16565	0.804665	3.93412	8.35019e-05	0.00282474
Lipo1	28.2699	3.16305	0.821506	3.8503	0.000117972	0.00372291
Sntg1	88.8465	3.16115	0.82146	3.84821	0.000118986	0.00374472
Lrrtm3	291.386	3.15815	0.613859	5.14474	2.67885e-07	2.48459e-05
Birc5	654.238	3.15435	0.738541	4.27106	1.94548e-05	0.000870494
Fam111a	308.419	3.14845	0.615038	5.11912	3.0696e-07	2.77353e-05
Cubn	115.41	3.14616	0.593631	5.29986	1.15891e-07	1.2192e-05
Thsd4	301.37	3.14316	0.589381	5.33299	9.66094e-08	1.04885e-05
Cav1	2017.52	3.13664	0.70098	4.47465	7.65364e-06	0.00040602
Shcbp1	306.308	3.12952	0.691778	4.52388	6.07148e-06	0.000338769
Exo1	193.092	3.12894	0.725628	4.31205	1.61749e-05	0.000755098
Cenpm	173.725	3.1289	0.775681	4.03375	5.48947e-05	0.00198144
Rims1	109.344	3.12759	0.780031	4.00957	6.08282e-05	0.00217321
Ano4	57.4419	3.11863	0.738405	4.22346	2.40576e-05	0.00103352
Ppp1r3b	35.4572	3.11619	0.900778	3.45944	0.000541304	0.0119436
Coro2a	35.7274	3.09948	0.911501	3.40041	0.000672842	0.013878
Lingo2	20.7032	3.09138	0.903279	3.4224	0.000620718	0.0130921
Ndc80	389.859	3.08585	0.72336	4.26599	1.99017e-05	0.000877747
Nuf2	708.146	3.08249	0.609335	5.05877	4.21961e-07	3.55998e-05
Pcdhga5	128.75	3.08007	0.885321	3.47904	0.000503209	0.011259
Galnt12	35.4749	3.07884	0.872764	3.52768	0.000419213	0.00983973
Pcdhb6	227.043	3.07709	0.571327	5.38588	7.2093e-08	8.27592e-06
Fam163a	46.84	3.07704	0.923607	3.33154	0.000863667	0.0166607
4930427A07Rik	401.449	3.06293	0.608178	5.03624	4.74777e-07	3.91132e-05
Irx6	23.3024	3.05741	0.949856	3.21881	0.00128722	0.0224783
Frmd5	264.492	3.0472	0.482271	6.31843	2.64227e-10	6.06639e-08
B3gnt9	161.526	3.04372	0.7157	4.25279	2.1112e-05	0.000918242
Gtse1	355.221	3.04279	0.728441	4.17713	2.95211e-05	0.00121959
Esco2	177.034	3.04266	0.768632	3.95854	7.54083e-05	0.00259482
Col5a3	976.18	3.03553	0.744572	4.07688	4.56446e-05	0.00171228
Cdca7l	332.899	3.03229	0.653203	4.64219	3.44732e-06	0.000210828
Cdc20	1120.13	3.02487	0.733674	4.12291	3.74118e-05	0.00146355
Ydjc	99.3942	3.01027	0.73367	4.10302	4.07784e-05	0.00156896
Top2a	5888.6	3.00988	0.795403	3.7841	0.000154266	0.0045968
Chaf1b	208.198	3.00955	0.558397	5.38963	7.06035e-08	8.17191e-06
C330027C09Rik	626.968	3.00343	0.527447	5.69428	1.23893e-08	1.86572e-06
Cdca3	923.619	3.00097	0.774505	3.87469	0.000106762	0.00348533
Tll1	33.4292	3.00012	0.814633	3.68278	0.000230704	0.00623748
Omg	1276.52	2.99919	0.542797	5.52544	3.28659e-08	4.38368e-06
Thbs4	19.1839	2.99527	0.935733	3.20099	0.00136958	0.0235061
Dnah11	16.9073	2.97747	0.936898	3.17801	0.00148288	0.0250523
Ncapg	422.398	2.97714	0.785514	3.79006	0.00015061	0.00453611
Kif2c	656.967	2.9757	0.809979	3.6738	0.00023897	0.0063627
Fam198b	16.227	2.97542	0.901193	3.30165	0.000961195	0.0181178
Ppp1r16b	1903.92	2.97104	0.536045	5.54251	2.98168e-08	4.01524e-06
Ect2	691.236	2.97008	0.697537	4.25796	2.06299e-05	0.000903618
Prickle1	494.135	2.9663	0.487891	6.07983	1.20308e-09	2.40701e-07
Elfn2	799.525	2.96087	0.593228	4.99111	6.00342e-07	4.77715e-05
Aurkb	568.451	2.95318	0.815614	3.62081	0.000293687	0.00741096
Hmmr	1011.7	2.95007	0.827208	3.5663	0.000362059	0.00877272
Gpd1	1919.29	2.94369	0.631324	4.66272	3.12056e-06	0.00019598
Them6	247.744	2.93281	0.485403	6.042	1.52211e-09	2.8807e-07
Fanca	166.515	2.92251	0.789716	3.70071	0.000215001	0.00596254
4932435O22Rik	14.9545	2.92008	0.9504	3.07248	0.00212291	0.032816
E2f7	142.786	2.89952	0.643649	4.50482	6.64303e-06	0.000365948
Cnnm1	44.2285	2.89772	0.930705	3.11346	0.00184907	0.0298343
Aplp1	2722.38	2.89713	0.600839	4.82181	1.42265e-06	9.91253e-05
Cdca8	665.395	2.88513	0.640546	4.50418	6.66311e-06	0.000365948
Mcm5	1030.2	2.88212	0.660126	4.36601	1.26538e-05	0.000615337
Kif11	1402.41	2.87953	0.706015	4.07856	4.53149e-05	0.00170601
Nusap1	1134.62	2.87811	0.581966	4.9455	7.59482e-07	5.78073e-05
Tunar	16.6511	2.8759	0.914607	3.14441	0.0016642	0.027388
E2f8	317.636	2.87406	0.737668	3.89614	9.7737e-05	0.00323595
Mfsd2a	395.211	2.86634	0.537654	5.33119	9.75704e-08	1.05113e-05
S100b	3441.84	2.86589	0.570945	5.01955	5.17913e-07	4.16861e-05
Myc	3926.44	2.85902	0.619967	4.61157	3.99637e-06	0.000239416
Hmga2	105.57	2.85809	0.645631	4.42681	9.56353e-06	0.00048982
Cdk1	1349	2.85348	0.573717	4.97367	6.56976e-07	5.16001e-05
Cenph	116.777	2.85291	0.663809	4.29779	1.7251e-05	0.000792134
Gm19757	241.066	2.84977	0.813156	3.50458	0.000457329	0.0105344
Tmem132b	519.108	2.82739	0.656549	4.30644	1.65901e-05	0.000766815
Slc1a1	1079.51	2.82605	0.533488	5.29731	1.17523e-07	1.2192e-05
Phactr1	132.401	2.82596	0.595161	4.74822	2.0521e-06	0.000136207
Fanci	310.64	2.82434	0.731472	3.86117	0.000112845	0.00362474
Pcdhgb7	114.569	2.82187	0.761763	3.7044	0.000211895	0.00588807
Ticrr	237.655	2.82057	0.691915	4.07646	4.57261e-05	0.00171228
Ska3	226.816	2.7986	0.744584	3.75861	0.00017086	0.00502708
Ttk	267.903	2.79529	0.713229	3.91921	8.88407e-05	0.00297659
Tmem179	306.874	2.79447	0.828435	3.37319	0.000743033	0.0149086
Clhc1	44.5185	2.78923	0.839173	3.32378	0.000888052	0.0170139
CK137956	40.6738	2.78175	0.770122	3.61209	0.000303741	0.00760982
Cdc6	157.969	2.78052	0.670567	4.14652	3.37567e-05	0.00135635
Cmtm7	54.8636	2.77436	0.683508	4.059	4.92827e-05	0.00181633
Racgap1	2531.55	2.7735	0.643043	4.31309	1.60992e-05	0.000754076
Bricd5	76.7934	2.77269	0.842918	3.2894	0.00100402	0.0186985
5730559C18Rik	1176.78	2.77205	0.606795	4.56834	4.91597e-06	0.000285677
Spc24	187.181	2.7697	0.8176	3.3876	0.000705073	0.0143317
Rab9b	43.3677	2.76923	0.842709	3.28611	0.00101582	0.0188432
Depdc1a	307.31	2.76576	0.819299	3.37576	0.000736125	0.0148124
Rad51ap1	235.819	2.7616	0.742181	3.72093	0.000198493	0.0056227
Ska1	90.1392	2.7591	0.89676	3.07674	0.00209275	0.0324934
Cdca5	196.702	2.75619	0.640612	4.30243	1.68938e-05	0.00077828
1700019D03Rik	34.8873	2.74902	0.807988	3.4023	0.000668213	0.013873
Ccnf	657.195	2.74473	0.650754	4.21777	2.46733e-05	0.0010535
Slc35g1	139.932	2.74471	0.546293	5.02424	5.05435e-07	4.11548e-05
Grid2	177.499	2.74213	0.677308	4.04857	5.1532e-05	0.00188435
Uhrf1	1172.56	2.73188	0.666618	4.09812	4.16516e-05	0.00159816
Fam178b	21.381	2.7307	0.888168	3.07453	0.00210835	0.0326271
Dlgap5	642.691	2.73009	0.774346	3.52568	0.000422405	0.0098926
Gas2l3	587.988	2.72878	0.802365	3.40091	0.00067161	0.013873
Kif15	472.982	2.72667	0.791701	3.44407	0.000573028	0.0123087
Fggy	49.4287	2.7241	0.789509	3.45038	0.000559799	0.0120615
Parpbp	150.488	2.7239	0.734924	3.70637	0.000210255	0.00587748
Kif20a	973.919	2.72348	0.798811	3.40942	0.000651003	0.0136079
Fam64a	667.216	2.72347	0.867776	3.13845	0.00169847	0.0278536
Mir219-2	13.8916	2.71648	0.952399	2.85225	0.00434115	0.055321
Polq	172.382	2.71621	0.691626	3.92728	8.59111e-05	0.00289305
Foxm1	1165.88	2.71471	0.70795	3.83461	0.000125763	0.00391403
Aldh1a3	36.748	2.7118	0.827042	3.27892	0.00104206	0.0192534
Pgm5	954.19	2.71172	0.739607	3.66644	0.000245955	0.00645057
Col11a2	1912.7	2.70968	0.659147	4.11089	3.94135e-05	0.00152062
Arhgap28	81.8422	2.70933	0.875833	3.09343	0.00197857	0.0314171
Kif4	605.191	2.70592	0.721206	3.75194	0.000175472	0.00512247
Mcm10	314.226	2.70479	0.711802	3.79993	0.000144739	0.00440666
Pax9	19.7991	2.70241	0.952676	2.83665	0.00455891	0.0571526
Rassf10	40.2601	2.70145	0.809032	3.33911	0.000840465	0.0163937
Rnf112	85.4931	2.69914	0.731171	3.69153	0.000222912	0.00609062
Sema4f	39.1093	2.69694	0.824797	3.26982	0.00107616	0.0198049
Frmd7	23.305	2.69687	0.952692	2.83079	0.00464331	0.0577015
Slfn9	38.0966	2.68421	0.925041	2.90172	0.00371123	0.0492195
Dnph1	263.187	2.67375	0.567471	4.71169	2.45669e-06	0.000157826
Gatm	4443.09	2.6736	0.612133	4.36768	1.25573e-05	0.000614231
Map7	923.601	2.67298	0.540082	4.94922	7.45109e-07	5.73365e-05
Unc80	170.196	2.66977	0.647206	4.12508	3.70611e-05	0.0014539
Kntc1	391.565	2.66819	0.731817	3.64598	0.000266377	0.00689578
Tpx2	1790.05	2.66668	0.647664	4.11739	3.8319e-05	0.00149072
Prss35	83.0903	2.65683	0.702301	3.78304	0.000154925	0.00460663
Tmem71	19.9854	2.64945	0.929811	2.84945	0.00437953	0.0556078
Phactr3	275.291	2.64556	0.818419	3.23253	0.00122701	0.0218351
Cks2	501.037	2.64526	0.617619	4.283	1.84389e-05	0.000835717
Crtac1	224.633	2.64011	0.827475	3.19057	0.00141994	0.024222
Ube2t	186.478	2.63795	0.728987	3.61865	0.000296147	0.00745959
D030028A08Rik	55.3989	2.63794	0.735695	3.58565	0.000336238	0.00817536
Bub1	434.731	2.63666	0.866585	3.04258	0.00234558	0.0352103
Sgk1	1380.15	2.6366	0.53112	4.96422	6.89764e-07	5.36675e-05
Mmp2	1057.45	2.63651	0.841674	3.13246	0.00173349	0.0282625
Cdkn3	87.3236	2.63648	0.825437	3.19404	0.00140297	0.0240203
Sema7a	133.746	2.63332	0.683946	3.85019	0.000118027	0.00372291
Atcay	883	2.63111	0.618464	4.25427	2.09732e-05	0.000915046
Hmgb2	3171.68	2.62537	0.495584	5.29752	1.17385e-07	1.2192e-05
Tgfa	1823.87	2.61626	0.644215	4.06117	4.88283e-05	0.00180433
Dcdc2a	41.1999	2.61219	0.770456	3.39044	0.000697796	0.0142251
Pou3f1	223.598	2.611	0.739567	3.53044	0.000414867	0.00976507
Six1	235.352	2.60893	0.790514	3.30029	0.000965847	0.0181566
Larp6	52.5403	2.59907	0.763356	3.40479	0.000662149	0.0138203
Espl1	671.078	2.5985	0.732857	3.54571	0.000391557	0.00930635
Acvrl1	22.1273	2.59481	0.93846	2.76497	0.00569284	0.0663296
Pcdha6	11.1047	2.58903	0.944436	2.74135	0.00611873	0.0697825
Plxnb3	4811.78	2.58631	0.475774	5.43602	5.44848e-08	6.5781e-06
Ckap2l	1085.68	2.58336	0.759555	3.40114	0.000671044	0.013873
Nacad	410.048	2.58051	0.561924	4.59228	4.38435e-06	0.000260181
Camk1g	144.32	2.57799	0.76262	3.38044	0.000723706	0.0146045
2010204K13Rik	26.7197	2.57665	0.806962	3.19303	0.00140789	0.024075
Cntn1	14395.7	2.57384	0.750989	3.42727	0.000609679	0.0129176
Cdc45	342.217	2.57104	0.601668	4.27318	1.92703e-05	0.000867781
Cend1	186.759	2.57087	0.829389	3.09971	0.00193707	0.0308631
BC030867	112.468	2.56908	0.705715	3.6404	0.000272219	0.00700815
Cenpa	640.765	2.56757	0.681497	3.76755	0.000164861	0.00486079
Abca13	22.1715	2.56539	0.926945	2.76758	0.00564745	0.0660205
Cenpk	85.6348	2.55255	0.666486	3.82987	0.000128211	0.00397255
Sytl2	850.477	2.55	0.852814	2.9901	0.00278888	0.0401041
Fam46a	235.786	2.54972	0.615795	4.14054	3.46491e-05	0.00138259
Pld5	14.174	2.54803	0.933217	2.73038	0.0063262	0.0713038
Ggct	167.899	2.54703	0.563252	4.522	6.12574e-06	0.000340441
Msl3l2	53.0679	2.54477	0.690185	3.68708	0.000226838	0.00618068
Tgfbi	177.342	2.544	0.690722	3.68309	0.00023042	0.00623748
Spdl1	173.243	2.54398	0.678248	3.75081	0.000176266	0.00513223
Rundc3b	153.155	2.54273	0.583605	4.35694	1.31895e-05	0.000636962
Dcaf12l1	38.7502	2.54173	0.942891	2.69567	0.00702465	0.0765605
Ncapg2	605.25	2.53806	0.549133	4.62195	3.80156e-06	0.000229486
Bard1	163.641	2.53523	0.747547	3.3914	0.000695359	0.0141961
Rad54b	97.5234	2.53157	0.729816	3.46878	0.000522831	0.0116042
Dnm3	634.931	2.5309	0.533446	4.74444	2.0908e-06	0.000138121
Ccsap	80.4667	2.52615	0.679067	3.72003	0.000199196	0.00562449
4632434I11Rik	89.0866	2.52318	0.700519	3.60188	0.000315929	0.00782788
Ccnb1	1597.69	2.52161	0.816193	3.08948	0.00200507	0.0316942
Kifc1	485.572	2.52132	0.710698	3.54767	0.000388654	0.00925703
Ccna2	1455.19	2.5158	0.844255	2.9799	0.00288342	0.0409556
Gucy1a3	122.777	2.51422	0.573681	4.38261	1.17265e-05	0.000582374
4833424O15Rik	174.495	2.51403	0.643167	3.90883	9.27444e-05	0.00309258
Cd200	813.869	2.51313	0.767309	3.27526	0.00105565	0.0194532
Cep55	289.551	2.51166	0.800248	3.1386	0.00169757	0.0278536
Kpna2	3422.86	2.50911	0.553203	4.5356	5.7439e-06	0.000323137
Zfp488	928.606	2.50765	0.576432	4.3503	1.35952e-05	0.000652058
1700063D05Rik	25.4571	2.5061	0.908839	2.75747	0.00582504	0.0673295
Hapln2	11.1151	2.50318	0.947816	2.641	0.00826624	0.0856278
Gmnn	217.404	2.50307	0.594968	4.20707	2.58698e-05	0.00109129
Eif4e3	40.0881	2.50133	0.778018	3.21501	0.0013044	0.0227216
Ankle1	86.2398	2.49964	0.86133	2.90207	0.00370701	0.0492195
Gpr25	20.3145	2.49821	0.872885	2.86201	0.00420957	0.0541369
1190002F15Rik	118.012	2.49322	0.716163	3.48135	0.000498884	0.0112498
Slc35d3	33.5334	2.49251	0.822448	3.0306	0.00244072	0.0362818
Lrrtm2	306.037	2.49045	0.472857	5.26681	1.38817e-07	1.41908e-05
Hivep3	113.565	2.47205	0.575595	4.29477	1.74875e-05	0.000797761
Clgn	103.917	2.46728	0.849551	2.90422	0.00368174	0.0489778
Plcg2	334.133	2.46486	0.552739	4.45936	8.22057e-06	0.000431195
Syce2	54.3484	2.4647	0.886087	2.78156	0.00540988	0.0641135
Prkcb	1846.56	2.46107	0.637126	3.86277	0.000112107	0.00361254
Slc5a5	21.2185	2.45848	0.869444	2.82765	0.00468912	0.0580521
Rnf128	113.932	2.45655	0.778282	3.15637	0.00159745	0.0266216
Ptprj	1268.78	2.45636	0.582933	4.21379	2.51123e-05	0.00106575
2700099C18Rik	133.324	2.45383	0.761729	3.2214	0.00127568	0.0223432
Mad2l1	534.193	2.45306	0.599207	4.09384	4.24287e-05	0.00161911
Brca1	416.835	2.45251	0.636417	3.85362	0.000116383	0.00369602
Itgb7	13.4297	2.45032	0.913037	2.6837	0.00728124	0.0783248
Atp4a	46.5359	2.44868	0.824095	2.97136	0.00296487	0.0419424
Kif18b	691.998	2.44573	0.597359	4.09424	4.23551e-05	0.00161911
Kif14	309.334	2.43302	0.810732	3.00102	0.00269081	0.039195
Psrc1	247.991	2.43249	0.813475	2.99024	0.00278757	0.0401041
Ndst4	22.5015	2.426	0.952665	2.54654	0.0108796	0.103256
Coro1a	59.3623	2.42024	0.750979	3.22277	0.00126956	0.0223432
Stil	242.322	2.41711	0.78377	3.08395	0.00204272	0.0320653
Eme1	110.054	2.4161	0.699011	3.45645	0.000547337	0.0119773
P4ha2	302.551	2.41575	0.81962	2.94741	0.00320453	0.0447006
Fkbp5	588.294	2.4154	0.425552	5.67592	1.37946e-08	2.05525e-06
Pole	464.29	2.40317	0.676896	3.55028	0.000384825	0.00919704
Tnr	3434.42	2.40133	0.718761	3.34093	0.000834997	0.0163098
Dusp15	292.33	2.39823	0.661852	3.62352	0.000290624	0.00737352
C1ql3	206.853	2.39793	0.685072	3.50026	0.000464813	0.0106368
Cdca2	514.709	2.39694	0.832025	2.88085	0.00396605	0.0517656
Plk3	98.3512	2.39552	0.598178	4.00469	6.20986e-05	0.00220734
Bub1b	774.26	2.39053	0.816076	2.9293	0.00339728	0.0464502
Cenpe	950.615	2.3874	0.769089	3.10419	0.00190802	0.0305058
Ldoc1l	280.489	2.38706	0.469486	5.08441	3.68763e-07	3.22783e-05
Gm12429	9.15451	2.38251	0.951917	2.50285	0.0123197	0.112068
Nfatc2	549.883	2.38245	0.692133	3.44219	0.000577025	0.0123566
Ube2c	925.606	2.37902	0.869121	2.73727	0.00619521	0.0704253
Gsc	12.4509	2.37822	0.938959	2.53283	0.0113147	0.105642
Gpr37	668.176	2.37692	0.425303	5.58876	2.28692e-08	3.14003e-06
Mis18bp1	306.129	2.37414	0.735306	3.22878	0.00124319	0.0220391
Pigz	30.211	2.37402	0.877791	2.70454	0.00683988	0.0751803
Ggt7	563.471	2.37061	0.430273	5.50956	3.59729e-08	4.62202e-06
Brip1	115.712	2.3704	0.698091	3.39555	0.00068491	0.0140442
Cenpf	1198.36	2.36682	0.821038	2.88272	0.00394262	0.0515691
1700010I14Rik	14.8326	2.36316	0.906782	2.6061	0.00915799	0.092025
Stk32a	1210.08	2.362	0.535107	4.41406	1.0145e-05	0.000516657
Sgol1	300.11	2.35748	0.777965	3.03032	0.00244296	0.0362818
Slc45a1	30.3799	2.35729	0.83517	2.82253	0.00476469	0.058507
Ada	43.9778	2.35009	0.754169	3.11613	0.00183241	0.0296339
Cdr2	228.643	2.34205	0.607228	3.85695	0.000114809	0.003664
Ctsk	31.9898	2.34204	0.795303	2.94484	0.00323121	0.0448676
Dusp6	927.357	2.34103	0.73071	3.20377	0.0013564	0.0233837
Egln3	632.941	2.34099	0.64647	3.62119	0.000293246	0.00741096
Prr11	542.627	2.34023	0.652532	3.58638	0.000335302	0.00817536
En2	275.625	2.33866	0.770385	3.0357	0.00239981	0.0357927
Ldha	10454.2	2.33391	0.628935	3.71089	0.000206529	0.00579647
Htatip2	69.7362	2.33157	0.640949	3.63768	0.0002751	0.00706931
Gpc5	18.1705	2.32928	0.912345	2.55306	0.010678	0.102499
Cass4	9.28808	2.32502	0.951155	2.44442	0.0145085	0.124964
Dnah5	124.267	2.32251	0.91433	2.54012	0.0110815	0.104088
Lacc1	116.775	2.32077	0.642935	3.60965	0.000306608	0.00766795
Ptprr	40.5576	2.31553	0.833804	2.77707	0.00548516	0.0648267
Fam169a	183.283	2.31342	0.657712	3.51738	0.000435835	0.0101261
Ercc6l	204.503	2.31234	0.644284	3.58901	0.000331935	0.00812718
Cenpi	254.239	2.30965	0.638705	3.61615	0.000299014	0.00751831
Chst15	92.6305	2.30847	0.749604	3.07958	0.00207292	0.0323618
I730030J21Rik	26.4695	2.30741	0.936417	2.46408	0.0137366	0.120464
Sapcd1	50.2561	2.30544	0.816701	2.82287	0.00475961	0.058507
Gen1	90.1969	2.30095	0.771702	2.98165	0.00286697	0.0407634
Frrs1l	94.0539	2.30002	0.670282	3.43142	0.000600431	0.0127603
Ncaph	609.341	2.29918	0.66466	3.45918	0.000541829	0.0119436
Cenpn	211.466	2.29648	0.713391	3.2191	0.00128592	0.0224783
Atl1	268.253	2.29645	0.576318	3.98469	6.75674e-05	0.0023598
Bnip3	1427.72	2.29277	0.663785	3.45408	0.000552179	0.0120047
Elavl3	582.82	2.2898	0.44442	5.15234	2.57256e-07	2.41804e-05
Ube2s	3243.12	2.28796	0.508627	4.49832	6.84936e-06	0.000371804
Lypd6	175.682	2.2879	0.764173	2.99395	0.00275393	0.039885
Hhip	177.886	2.28254	0.563285	4.05219	5.07402e-05	0.00186372
Trpv4	26.0857	2.28069	0.817632	2.78939	0.00528081	0.0629428
Gbp11	20.7777	2.28014	0.856639	2.66173	0.00777398	0.0821075
Gp1bb	65.0007	2.27914	0.661901	3.44332	0.000574618	0.0123239
Nkx2-2	791.239	2.2752	0.445233	5.11013	3.21938e-07	2.85363e-05
Xkr5	58.7222	2.27385	0.773795	2.93856	0.00329738	0.0455871
Foxd2os	34.9492	2.27322	0.893385	2.5445	0.0109433	0.103485
Cdc25c	254.765	2.27297	0.841676	2.70053	0.00692287	0.0757817
Blm	288.972	2.27268	0.48476	4.68825	2.75547e-06	0.000175411
Tmem158	253.311	2.26121	0.541248	4.17778	2.94368e-05	0.00121959
Hapln4	178.62	2.26105	0.701674	3.22236	0.00127137	0.0223432
Arhgap20	153.26	2.25668	0.73294	3.07895	0.00207735	0.0323618
Foxd2	13.8122	2.25225	0.952625	2.36425	0.0180666	0.145666
Actc1	100.133	2.25146	0.890984	2.52694	0.0115061	0.107
Arhgap22	19.8306	2.25128	0.930365	2.41978	0.0155299	0.13146
Plk4	406.133	2.24393	0.663677	3.38105	0.000722082	0.0145927
Cdc42ep5	80.8108	2.24256	0.833101	2.69183	0.00710619	0.0770892
Phlda3	195.016	2.24093	0.648137	3.45749	0.000545227	0.0119498
Pdk3	266.832	2.23793	0.669684	3.34177	0.000832468	0.0162831
Rcn3	747.626	2.23707	0.832795	2.68622	0.00722645	0.0779711
Six2	15.9718	2.23559	0.951949	2.34843	0.0188526	0.149573
Bex1	157.628	2.23532	0.587174	3.80691	0.000140713	0.00430279
Cks1b	518.155	2.2275	0.52434	4.2482	2.15496e-05	0.000934373
Spry4	668.804	2.22533	0.74719	2.97827	0.0028988	0.0411324
Srm	1440.58	2.22432	0.419441	5.30307	1.13869e-07	1.20813e-05
Neil3	140.775	2.22159	0.879696	2.5254	0.0115566	0.107328
Incenp	1005.09	2.22079	0.582216	3.81437	0.000136531	0.00418768
Chaf1a	712.365	2.21524	0.526965	4.20376	2.62513e-05	0.00110075
Egfl7	79.7436	2.21198	0.680573	3.25017	0.00115334	0.0207617
1110015O18Rik	28.9224	2.21145	0.923393	2.39492	0.0166242	0.137846
Eno1b	4317.17	2.21116	0.549771	4.02197	5.77136e-05	0.00206721
Tacc3	887.134	2.20965	0.579328	3.81416	0.000136649	0.00418768
Trip13	162.753	2.20599	0.562485	3.92187	8.7865e-05	0.00295096
Ica1	271.267	2.20427	0.600509	3.67067	0.000241915	0.00638046
Knstrn	968.221	2.20401	0.752695	2.92816	0.00340975	0.0464502
Sgol2	512.862	2.20243	0.715477	3.07826	0.00208211	0.032364
Chtf18	234.66	2.20123	0.599083	3.67432	0.000238481	0.00636177
Acacb	211.161	2.19976	0.785231	2.80141	0.00508792	0.0613221
Chst8	35.7601	2.19297	0.852763	2.5716	0.0101229	0.0990711
Tnfaip8l1	62.3628	2.19258	0.797391	2.7497	0.00596505	0.0686369
Tub	2084.33	2.18912	0.48782	4.48754	7.20487e-06	0.000389592
Anks1b	1436.66	2.18839	0.628794	3.4803	0.000500855	0.011259
Lmnb1	2274.57	2.18452	0.55474	3.93791	8.21936e-05	0.00278722
Hn1l	1305.84	2.18428	0.442129	4.94038	7.7971e-07	5.90262e-05
Zfpm1	251.433	2.18416	0.507158	4.30666	1.65736e-05	0.000766815
Prelid2	64.3851	2.18205	0.831682	2.62366	0.00869901	0.0887972
Gria4	983.042	2.18005	0.516687	4.21929	2.45073e-05	0.00104962
Csmd3	168.14	2.17696	0.666746	3.26505	0.00109443	0.0200272
Gpc6	326.047	2.17456	0.488433	4.45212	8.50249e-06	0.000442667
Mgarp	41.0997	2.17392	0.89472	2.42972	0.0151103	0.128801
Unc5b	722.032	2.16943	0.711616	3.0486	0.00229912	0.0347943
Cdt1	385.33	2.16143	0.476553	4.53556	5.74517e-06	0.000323137
Mastl	238.191	2.16102	0.653746	3.3056	0.000947739	0.0179042
Plch2	28.7696	2.15571	0.905094	2.38175	0.0172307	0.14112
Slc35f2	33.197	2.15274	0.897083	2.39971	0.0164079	0.136685
Pmf1	329.695	2.15013	0.560569	3.83562	0.000125248	0.00390668
Selm	532.734	2.14621	0.670075	3.20294	0.00136032	0.0233837
Pla2g3	88.6981	2.14341	0.809761	2.64696	0.00812181	0.084446
Tmem74	32.6203	2.14331	0.783536	2.73544	0.00622978	0.0707035
Adamts20	72.077	2.14293	0.665066	3.22213	0.00127241	0.0223432
Hist3h2ba	162.206	2.14189	0.64017	3.34582	0.000820395	0.0161093
Anln	1191.95	2.14057	0.707173	3.02694	0.00247044	0.0365349
Peg12	225.733	2.14013	0.490051	4.36716	1.25872e-05	0.000614231
Nrm	329.608	2.13813	0.570338	3.74889	0.000177617	0.00516083
Pim3	1339.54	2.13721	0.422094	5.06336	4.1194e-07	3.51782e-05
Kif20b	391.698	2.13615	0.638433	3.34593	0.000820083	0.0161093
Synpr	71.8399	2.13467	0.76119	2.80439	0.00504123	0.0608117
Akap12	476.352	2.13207	0.663912	3.21138	0.00132099	0.0229341
Aldh3b1	427.8	2.13114	0.489101	4.35726	1.31698e-05	0.000636962
Arhgap24	69.2476	2.12713	0.816715	2.6045	0.00920082	0.0921727
4632428N05Rik	76.8068	2.12318	0.708252	2.99777	0.00271961	0.0395516
Kazn	616.523	2.12173	0.577613	3.67328	0.000239459	0.0063636
Pgk1	12980.1	2.12026	0.552187	3.83975	0.000123158	0.00385005
2610018G03Rik	12.847	2.11833	0.952353	2.22431	0.0261276	0.182139
Elovl7	459.238	2.11537	0.507698	4.16658	3.09197e-05	0.00126248
Fbxo5	237.793	2.11162	0.571254	3.69646	0.00021863	0.00603184
Mnd1	23.4562	2.10829	0.815982	2.58374	0.0097735	0.0964608
Scn1a	26.4397	2.10578	0.857644	2.45531	0.0140764	0.122554
Unc93b1	118.345	2.10553	0.57256	3.67739	0.000235633	0.00632191
Glrb	822.416	2.09839	0.528086	3.97359	7.07985e-05	0.00245429
P2ry12	20.2346	2.09718	0.900167	2.32977	0.0198181	0.153514
Ccnb2	438.653	2.0965	0.822305	2.54954	0.0107865	0.102905
Loxl2	278.417	2.09636	0.762874	2.74798	0.00599635	0.0688888
Gpr149	167.978	2.09544	0.755645	2.77305	0.00555331	0.0653015
Etv4	666.101	2.09412	0.615739	3.40098	0.000671445	0.013873
Trpc4	18.905	2.09297	0.910855	2.29781	0.0215728	0.161804
Mcm2	1237.35	2.09021	0.513812	4.06803	4.74117e-05	0.00176128
Slc25a13	109.647	2.09013	0.591868	3.53141	0.000413344	0.0097456
Wdhd1	438.783	2.08003	0.500567	4.15536	3.24782e-05	0.0013157
Acot7	900.765	2.07953	0.548114	3.79398	0.000148253	0.00450388
Kcnk5	36.5972	2.07764	0.762018	2.7265	0.00640096	0.0718889
Aurka	388.189	2.07455	0.699813	2.96444	0.00303233	0.0428103
Ehd4	217.302	2.07419	0.695459	2.98248	0.00285928	0.0407623
Fscn1	8403.09	2.07341	0.43314	4.78693	1.69348e-06	0.000115693
Oca2	16.7037	2.07199	0.947364	2.18711	0.0287343	0.193846
Cenpq	284.698	2.07097	0.5905	3.50714	0.000452945	0.0104506
Adam12	815.247	2.06465	0.746169	2.76701	0.00565736	0.0660261
B3galt5	664.133	2.06113	0.625329	3.29608	0.000980447	0.0183327
Shisa3	216.64	2.06089	0.746083	2.76229	0.00573983	0.0667661
Vstm5	11.1229	2.05848	0.951468	2.16348	0.0305045	0.201137
Snx30	935.009	2.05725	0.545004	3.77475	0.000160171	0.00474247
Dpf1	594.009	2.05627	0.42682	4.81764	1.45264e-06	0.000100714
Mmp17	434.91	2.0541	0.688667	2.98272	0.00285696	0.0407623
Nrg1	27.7428	2.05347	0.838877	2.44788	0.0143698	0.124205
Rrm1	2368.11	2.04985	0.532208	3.8516	0.000117349	0.00371827
Pcdhb2	205.943	2.048	0.495631	4.1321	3.59461e-05	0.00141412
Cdh1	185.923	2.04767	0.505379	4.05176	5.08347e-05	0.00186372
Nek2	475.466	2.04682	0.847548	2.41499	0.0157358	0.132519
Rasgrp3	147.716	2.04521	0.727993	2.80938	0.00496372	0.0601357
E330034G19Rik	9.00233	2.04402	0.945909	2.16091	0.0307023	0.201871
Lrrn4	9.00233	2.04402	0.945909	2.16091	0.0307023	0.201871
Mcam	694.277	2.04372	0.44022	4.6425	3.44225e-06	0.000210828
Sema4d	542.391	2.04242	0.505174	4.04301	5.27687e-05	0.00191955
Dleu7	32.5983	2.04167	0.9045	2.25724	0.0239933	0.171617
Ablim3	14.2161	2.03929	0.942874	2.16284	0.0305533	0.201364
A430107P09Rik	13.1824	2.03894	0.925389	2.20333	0.0275712	0.188449
1700112E06Rik	13.8778	2.03891	0.934778	2.18117	0.0291711	0.196226
Shmt1	307.677	2.03687	0.553238	3.68172	0.000231669	0.00624967
Pcdhgb4	141.395	2.03394	0.780695	2.60529	0.0091796	0.092158
Dkk3	162.222	2.03299	0.510464	3.98264	6.81544e-05	0.00237298
Fam13c	2831.84	2.03288	0.393176	5.17041	2.33585e-07	2.24065e-05
Pnmal1	59.512	2.02839	0.773808	2.62131	0.00875923	0.089183
Prkg2	233.127	2.02633	0.571171	3.54767	0.000388657	0.00925703
Dctpp1	423.448	2.02515	0.460992	4.39304	1.11778e-05	0.000565145
Lama4	697.405	2.02515	0.716465	2.82659	0.00470469	0.0580521
Sapcd2	587.541	2.02319	0.65364	3.09527	0.00196634	0.0312584
Got1	575.625	2.02294	0.483027	4.18804	2.81373e-05	0.00117281
Gria3	289.884	2.02291	0.879041	2.30127	0.0213764	0.161013
Dscam	1320.86	2.02269	0.655877	3.08395	0.00204273	0.0320653
Dhfr	465.743	2.02113	0.521904	3.87261	0.000107677	0.00349969
Srcin1	509.109	2.01986	0.577941	3.49493	0.000474192	0.0108336
Gm13889	349.717	2.01965	0.488656	4.13307	3.57943e-05	0.00141211
Troap	386.902	2.0186	0.868944	2.32305	0.0201763	0.155514
Nsl1	226.355	2.01718	0.594136	3.39514	0.000685926	0.0140444
Gins1	92.7628	2.01712	0.599284	3.36588	0.000763006	0.0152004
Syndig1l	40.4902	2.0151	0.888588	2.26775	0.0233443	0.169222
Atad2	873.691	2.01267	0.539005	3.73405	0.000188428	0.0053966
Wipf1	1151.22	2.00799	0.483959	4.1491	3.33788e-05	0.00134718
Shisa7	481.988	2.00617	0.528944	3.79279	0.000148965	0.00450596
Ckap2	774.487	2.00597	0.710181	2.82459	0.00473416	0.0582618
Gstk1	105.474	2.0054	0.691791	2.89885	0.00374529	0.0495221
Syngr4	8.01319	2.00397	0.952683	2.1035	0.0354224	0.220779
Mtap	1318	1.99695	0.429379	4.6508	3.30655e-06	0.000204001
Mybl1	567.59	1.99593	0.573385	3.48095	0.000499636	0.0112498
Dbpht2	66.3887	1.99497	0.751513	2.6546	0.00794018	0.0831881
1700086L19Rik	84.7971	1.99461	0.744739	2.67826	0.00740049	0.079299
Arhgap33	939.135	1.99319	0.552294	3.60894	0.000307456	0.0076696
Pcdh17	1632.52	1.99274	0.441175	4.5169	6.27514e-06	0.000347365
Susd4	228.417	1.99131	0.665848	2.99063	0.00278401	0.0401041
Orc1	43.1469	1.98867	0.796897	2.49552	0.0125773	0.113715
Cers4	515.14	1.98659	0.812551	2.44488	0.0144902	0.124883
Opalin	36.7267	1.98577	0.790304	2.51267	0.0119823	0.109824
Dut	449.47	1.9855	0.495721	4.00529	6.19425e-05	0.00220734
Mtfr2	86.7467	1.98393	0.779333	2.54568	0.0109066	0.103317
Tubb3	466.228	1.98104	0.492554	4.02197	5.77136e-05	0.00206721
Myo1d	41.7899	1.97945	0.726741	2.72373	0.00645484	0.072378
Arhgap19	600.555	1.97878	0.578472	3.4207	0.000624595	0.0131541
Kcnh5	45.491	1.97783	0.854595	2.31435	0.0206488	0.157925
Chn2	1392.45	1.9778	0.539288	3.66743	0.000244997	0.0064375
Stac2	21.8002	1.97764	0.891125	2.21926	0.0264688	0.183777
Eno1	1157.43	1.97606	0.538306	3.67089	0.000241711	0.00638046
Hpse	15.5218	1.97374	0.940832	2.09786	0.0359173	0.22307
Glt1d1	51.7361	1.97282	0.767285	2.57117	0.0101356	0.0991269
Olfm2	2124.84	1.97216	0.592434	3.32891	0.000871873	0.0167645
Sfrp1	96.9035	1.97109	0.63498	3.10417	0.00190811	0.0305058
Slc6a6	2622.91	1.97093	0.549359	3.5877	0.000333609	0.00815392
Cntn3	26.7808	1.9696	0.825071	2.38719	0.0169778	0.139636
Tnni1	9.13745	1.96278	0.95147	2.06289	0.0391232	0.234775
Lrrc8b	771.7	1.96196	0.429681	4.56608	4.96936e-06	0.00028692
Cdh19	298.33	1.96086	0.610236	3.21328	0.00131226	0.0228301
Prss50	16.7418	1.95895	0.901091	2.17398	0.0297068	0.19821
Ano3	11.4177	1.95814	0.951896	2.05709	0.0396773	0.236058
Kif23	423.112	1.95498	0.830032	2.3553	0.0185076	0.147735
Tmem196	28.6229	1.95369	0.784745	2.48959	0.0127891	0.114815
Esx1	18.5006	1.95214	0.93087	2.09712	0.0359831	0.223181
Ero1l	2106.38	1.95094	0.580604	3.3602	0.000778867	0.0154724
Abca6	35.016	1.94813	0.85236	2.28557	0.0222791	0.164394
Clvs1	31.1177	1.94598	0.854595	2.27707	0.0227818	0.166697
Sult4a1	21.6525	1.94536	0.909504	2.13892	0.032442	0.20871
S100a16	2874	1.94504	0.69687	2.7911	0.0052529	0.0628061
Poc1a	147.801	1.94494	0.574728	3.3841	0.000714132	0.0144529
Cth	114.268	1.94433	0.804698	2.41623	0.0156822	0.132262
Cenpw	115.291	1.94266	0.615513	3.15616	0.00159863	0.0266216
Selenbp1	345.807	1.93412	0.569433	3.39657	0.000682366	0.0140125
Igfbp3	1526.41	1.93397	0.758697	2.54906	0.0108013	0.102911
4930506C21Rik	41.8294	1.93374	0.782546	2.47109	0.0134703	0.118912
Casc5	318.8	1.92995	0.840932	2.29502	0.0217322	0.161883
AA388235	124.562	1.92927	0.541664	3.56174	0.000368404	0.00888037
Recql4	156.747	1.92905	0.567027	3.40205	0.000668826	0.013873
Celf4	49.4582	1.92252	0.692416	2.77653	0.00549417	0.0648444
Pctp	31.8378	1.91685	0.935148	2.04978	0.0403856	0.239053
Gm20554	61.3454	1.91542	0.709317	2.70037	0.00692614	0.0757817
Adamts3	24.1222	1.91427	0.817827	2.34067	0.019249	0.151281
H2afx	1214.32	1.91425	0.429601	4.45589	8.35464e-06	0.000436593
Mthfd1l	915.34	1.91333	0.445876	4.29117	1.77732e-05	0.000808159
Smc2	1166.98	1.91117	0.54223	3.52466	0.000424031	0.00991411
Cnp	11882.9	1.91095	0.426497	4.48056	7.44477e-06	0.000399479
Msx2	7.09628	1.91053	0.939453	2.03366	0.0419855	0.244291
E2f1	245.002	1.90897	0.637312	2.99534	0.00274141	0.0398272
Camkv	130.319	1.908	0.733046	2.60284	0.00924543	0.0924801
Itga9	299.651	1.9072	0.643622	2.96323	0.00304433	0.0428578
Etv1	1852.3	1.90623	0.524848	3.63198	0.000281259	0.00716188
Grik1	63.5597	1.90567	0.887917	2.14623	0.031855	0.206733
Ttbk1	512.399	1.90515	0.545806	3.49053	0.000482072	0.0109423
Cenpu	53.3197	1.90508	0.718233	2.65246	0.00799085	0.0835128
Cenpp	72.919	1.90464	0.623779	3.05339	0.00226268	0.0343325
Gm2694	16.4939	1.90277	0.904718	2.10316	0.0354517	0.220864
Rffl	416.997	1.89748	0.441767	4.2952	1.74535e-05	0.000797761
Tfdp1	2288.68	1.89654	0.421218	4.50251	6.71546e-06	0.000367383
Atg9b	12.9828	1.89459	0.919445	2.06058	0.0393431	0.234968
Sephs2	405.767	1.89414	0.444865	4.25778	2.06467e-05	0.000903618
Nhlrc1	48.1982	1.89209	0.709461	2.66694	0.00765456	0.0810909
Ncapd2	3047.12	1.88929	0.557977	3.38597	0.000709275	0.0143962
Rad51	171.479	1.88906	0.56851	3.32282	0.000891126	0.0170495
Josd2	801.023	1.88775	0.452671	4.17025	3.04259e-05	0.0012496
Rad54l	174.325	1.88773	0.558677	3.37892	0.000727699	0.0146639
Fancb	68.1203	1.88643	0.740874	2.54622	0.0108896	0.103256
Liph	42.5382	1.88387	0.802193	2.34839	0.0188546	0.149573
Col4a3	18.5294	1.88356	0.868946	2.16764	0.030186	0.199957
Slc27a6	141.41	1.88217	0.743782	2.53054	0.0113888	0.106263
Lrrtm1	133.917	1.87997	0.657109	2.86097	0.00422352	0.0542166
Pik3cd	74.8872	1.87847	0.750932	2.50153	0.012366	0.112312
Pik3cb	545.784	1.87785	0.559961	3.35354	0.000797851	0.0158189
Me2	716.794	1.87351	0.537867	3.48322	0.000495424	0.011191
Polr3g	195.558	1.87227	0.541917	3.4549	0.000550489	0.0119973
Jag2	176.535	1.87186	0.510963	3.66341	0.000248881	0.0065151
Sema3g	31.6407	1.87053	0.881013	2.12316	0.0337404	0.21401
Chek1	171.126	1.8701	0.624788	2.99317	0.00276095	0.0399042
Shroom1	139.352	1.86874	0.799089	2.33859	0.0193566	0.151616
Areg	7.72782	1.86863	0.951857	1.96314	0.0496295	0.270303
Hmgn2	4074.13	1.86814	0.419896	4.44905	8.62526e-06	0.000447396
Pfkl	3003.45	1.86786	0.546602	3.41722	0.00063265	0.0132837
Pmp22	1738.16	1.8588	0.812058	2.289	0.0220796	0.163525
Nfam1	7.61716	1.8561	0.94932	1.95519	0.0505604	0.273081
Gpc3	169.921	1.85595	0.659257	2.81521	0.0048746	0.0594793
Tuba1c	73.9615	1.85368	0.805481	2.30133	0.0213731	0.161013
Cisd3	54.5453	1.85342	0.696996	2.65915	0.00783381	0.082431
Rad18	200.117	1.85335	0.58185	3.18526	0.00144622	0.0246103
Creg2	41.4812	1.85041	0.764738	2.41966	0.0155349	0.13146
D330050G23Rik	23.9525	1.85027	0.933411	1.98227	0.0474496	0.263285
Bfsp2	1932.32	1.8499	0.651543	2.83926	0.00452184	0.0568988
Zbtbd6	25.8541	1.8498	0.798813	2.31569	0.0205754	0.157722
Oip5	133.723	1.84765	0.630941	2.92841	0.00340703	0.0464502
Pnpo	61.7653	1.84488	0.749126	2.4627	0.0137894	0.120775
Ptpre	486.565	1.84377	0.574417	3.2098	0.00132826	0.0230226
Dmrta1	108.101	1.84315	0.613513	3.00425	0.00266235	0.0390723
Cdhr1	19.9608	1.84275	0.914464	2.01512	0.0438924	0.250904
Tmem159	70.1087	1.83748	0.811269	2.26495	0.0235158	0.170025
B230209E15Rik	8.2393	1.83697	0.952487	1.9286	0.0537803	0.283689
Pkmyt1	271.244	1.8351	0.562821	3.26054	0.00111202	0.020252
Vwc2	65.9665	1.83166	0.625285	2.92931	0.0033971	0.0464502
Tppp	616.286	1.8308	0.600826	3.04713	0.00231036	0.034867
Syne3	105.391	1.82879	0.816607	2.23949	0.0251237	0.176813
Fibcd1	14.0587	1.82539	0.929876	1.96305	0.0496408	0.270303
Tmem108	682.974	1.82418	0.749382	2.43425	0.0149226	0.127667
Aspm	828.133	1.82313	0.854923	2.13251	0.0329652	0.211101
D630023F18Rik	9.28143	1.82126	0.95255	1.91198	0.0558785	0.29054
Nalcn	271.673	1.8208	0.682203	2.669	0.00760764	0.0808998
Apln	182.767	1.81879	0.767513	2.36972	0.0178017	0.144362
D330045A20Rik	45.0328	1.81857	0.835676	2.17617	0.0295426	0.197303
Ust	388.382	1.81733	0.446238	4.07257	4.64975e-05	0.00173653
AI118078	32.5244	1.81701	0.833377	2.1803	0.0292356	0.19647
Dtl	497.538	1.81648	0.712861	2.54816	0.0108294	0.102964
Lmx1b	6.3317	1.81185	0.93484	1.93813	0.0526068	0.279499
1810041L15Rik	1231.14	1.81155	0.603487	3.0018	0.00268391	0.039195
Eps8	3818.04	1.81048	0.527266	3.43372	0.000595349	0.0127102
Tstd3	141.759	1.80961	0.618416	2.9262	0.00343135	0.0465904
Inf2	695.747	1.80808	0.601505	3.00593	0.0026477	0.0389917
Stambpl1	379.118	1.80155	0.607805	2.96403	0.00303639	0.0428244
Pxdc1	1279.22	1.79851	0.815634	2.20504	0.0274512	0.187722
Upp1	99.1352	1.79702	0.676961	2.65454	0.00794163	0.0831881
Adap1	93.6972	1.79081	0.644126	2.78022	0.00543227	0.0643102
Pxylp1	222.585	1.78736	0.665917	2.68406	0.00727332	0.0783248
Ndufaf2	441.621	1.78679	0.525096	3.40279	0.000667012	0.013873
Lgi3	570.708	1.78662	0.6381	2.7999	0.00511187	0.0615435
Piga	210.024	1.78475	0.583068	3.06097	0.00220622	0.0338118
Mms22l	213.343	1.78216	0.588358	3.02904	0.00245334	0.0363203
Tuba1b	1581.26	1.78161	0.650567	2.73855	0.00617103	0.0702073
Nt5e	58.1371	1.78123	0.884273	2.01435	0.0439733	0.251263
Hirip3	393.552	1.77726	0.495638	3.58581	0.000336034	0.00817536
Fry	353.992	1.77631	0.613486	2.89544	0.00378623	0.0499304
Zfp575	41.18	1.77424	0.879204	2.01801	0.0435901	0.249787
Deb1	505.391	1.77388	0.449653	3.94499	7.98029e-05	0.00272877
Asxl3	103.533	1.77379	0.62857	2.82195	0.00477324	0.058537
Elavl2	124.82	1.77172	0.770708	2.29882	0.021515	0.161651
Chodl	63.85	1.76853	0.646973	2.73355	0.00626565	0.0710516
Rab3a	400.962	1.76627	0.455201	3.8802	0.000104369	0.00342316
Hspa12b	39.8144	1.76315	0.736303	2.3946	0.0166386	0.137884
Fut4	23.882	1.7622	0.900821	1.95621	0.0504403	0.272853
Ccser1	44.5625	1.75905	0.733685	2.39756	0.0165048	0.137262
Mpzl1	4591.13	1.75854	0.527434	3.33415	0.00085561	0.0165967
Rnf144b	46.7426	1.75816	0.684216	2.56959	0.0101818	0.0994396
Coa4	60.43	1.7573	0.640046	2.74559	0.00604029	0.069217
Tmem97	698.19	1.75374	0.492719	3.55931	0.000371836	0.00893235
Rfc5	373.875	1.75194	0.494147	3.54537	0.000392056	0.00930635
A930003O13Rik	55.9333	1.75009	0.746641	2.34395	0.0190805	0.150548
Lhfpl3	3770.84	1.74991	0.579971	3.01724	0.00255089	0.037645
Stxbp2	205.529	1.74927	0.59173	2.95619	0.00311466	0.0437521
Prrt3	22.4894	1.74918	0.93983	1.86117	0.0627201	0.311157
Dusp7	615.698	1.74862	0.490529	3.56477	0.00036418	0.00880888
Abcg1	122.66	1.74639	0.842013	2.07407	0.0380733	0.231029
Wasf1	2041.49	1.7446	0.445379	3.91711	8.96165e-05	0.00299542
Igf2bp2	547.235	1.74435	0.774593	2.25195	0.0243252	0.173283
Pif1	269.268	1.74388	0.871648	2.00067	0.0454281	0.257434
Rgcc	621.497	1.74373	0.597531	2.91822	0.00352033	0.0474517
Btbd19	61.9176	1.74268	0.665558	2.61837	0.00883503	0.0897277
Acsl5	740.178	1.74223	0.513242	3.39455	0.000687425	0.0140546
Itgb3	68.0343	1.74027	0.637401	2.73026	0.0063285	0.0713038
Smtn	441.248	1.74025	0.665892	2.61341	0.00896448	0.090686
Gjc3	4799.55	1.73765	0.6484	2.67991	0.00736424	0.078971
Arhgef3	373.173	1.73671	0.632054	2.74773	0.00600102	0.0688888
Fen1	497.487	1.735	0.501726	3.45805	0.000544095	0.0119436
Myh3	11.1615	1.73431	0.951315	1.82307	0.0682933	0.324775
Slit2	301.165	1.73359	0.607929	2.85164	0.0043495	0.055377
Pold1	820.136	1.72915	0.505029	3.42387	0.000617358	0.0130409
Fabp5	11918.9	1.72815	0.579065	2.98437	0.0028416	0.0406919
Lig1	983.033	1.72733	0.598986	2.88377	0.00392949	0.0514804
Cygb	27.5372	1.72131	0.824486	2.08774	0.0368217	0.226576
Ngfr	56.2489	1.72113	0.651517	2.64173	0.00824847	0.0855069
Plod2	1114.37	1.72083	0.61992	2.77588	0.00550517	0.0648444
Rps4l	66.035	1.72017	0.937978	1.83391	0.0666671	0.320971
Pidd1	63.2212	1.72008	0.641175	2.68271	0.00730291	0.0783734
Nfasc	2673.92	1.72008	0.716202	2.40167	0.0163206	0.136297
Dfna5	67.4875	1.71995	0.715188	2.4049	0.016177	0.13542
AU040972	17.0126	1.71893	0.941663	1.82542	0.0679376	0.323682
Traip	171.129	1.71739	0.61184	2.80693	0.00500167	0.0604387
Snap91	535.677	1.71578	0.464617	3.6929	0.000221711	0.00608836
Tes	19.5584	1.71506	0.941846	1.82095	0.0686142	0.325601
Fam162a	1007.44	1.7123	0.615094	2.7838	0.00537266	0.0638203
Frem3	15.902	1.71197	0.934042	1.83286	0.0668229	0.321357
Fads6	10.5098	1.71076	0.923733	1.852	0.0640252	0.314142
Pkhd1l1	23.7364	1.70961	0.897498	1.90486	0.0567977	0.293325
Sidt1	9.14526	1.70806	0.950693	1.79664	0.0723923	0.33418
Dcc	546.443	1.70182	0.609468	2.7923	0.00523344	0.0626984
Grin3a	781.207	1.70138	0.460151	3.69744	0.000217781	0.00602771
Magee2	30.647	1.70121	0.841495	2.02165	0.0432124	0.248841
Map1b	3690.99	1.7012	0.550816	3.08852	0.00201159	0.0317614
St6gal2	56.2242	1.70074	0.94868	1.79275	0.0730135	0.335924
Jakmip1	25.647	1.69498	0.939438	1.80424	0.0711931	0.331235
Tmem169	42.2272	1.69465	0.810271	2.09146	0.0364868	0.225269
Icam5	41.7838	1.69379	0.751969	2.25247	0.0242926	0.173139
Pdxp	725.917	1.69327	0.453015	3.73777	0.00018566	0.00533917
Ephx4	59.1584	1.69195	0.789137	2.14405	0.0320286	0.207379
Six4	148.252	1.6908	0.777496	2.17468	0.0296543	0.197954
Pdzd2	462.549	1.68921	0.768179	2.19898	0.0278794	0.189468
D10Bwg1379e	63.5895	1.68751	0.792313	2.12985	0.0331838	0.211683
Mns1	180.425	1.68711	0.61248	2.75456	0.00587715	0.0678562
Hip1r	1461.06	1.68106	0.481403	3.492	0.00047941	0.0109057
Jph1	77.6319	1.68078	0.865036	1.94301	0.0520144	0.277721
Arhgdig	111.581	1.67831	0.756312	2.21907	0.0264821	0.183777
Pcdha3	11.6885	1.67808	0.952314	1.76211	0.0780515	0.348125
Gm11110	60.2328	1.67643	0.792742	2.11473	0.0344532	0.216934
Kcnj10	3982.63	1.67571	0.485991	3.44803	0.00056469	0.0121482
Tfrc	2282.61	1.67322	0.464508	3.60213	0.000315615	0.00782788
Uck2	563.291	1.67309	0.505057	3.31267	0.000924095	0.0175392
Ctps	1031.19	1.67138	0.507423	3.29387	0.000988186	0.0184282
4933413G19Rik	8.24142	1.671	0.952682	1.754	0.0794312	0.350974
Pak7	36.11	1.66915	0.805527	2.07213	0.0382536	0.231522
Naaladl1	18.2254	1.66606	0.859105	1.9393	0.0524648	0.278956
Shc4	896.258	1.6653	0.537891	3.09598	0.00196164	0.031219
Ehd3	1349.45	1.66473	0.618924	2.68972	0.00715125	0.077458
Slc35f3	202.045	1.66357	0.72356	2.29915	0.0214965	0.161651
Nme4	186.934	1.66225	0.625393	2.65792	0.00786234	0.0825428
Dmrtb1	97.0891	1.6587	0.750735	2.20944	0.0271443	0.186625
Mybl2	215.535	1.65368	0.723045	2.28711	0.0221893	0.164077
Trim25	254.286	1.65336	0.738551	2.23865	0.0251786	0.17711
Inpp5j	34.8755	1.65134	0.830755	1.98776	0.0468386	0.260825
E130012A19Rik	207.483	1.65093	0.643978	2.56364	0.0103582	0.100546
Fcho1	323.378	1.65065	0.669442	2.46571	0.0136744	0.120189
Snx22	647.339	1.64926	0.69873	2.36036	0.0182572	0.146528
Slc35f1	659.524	1.64918	0.657891	2.50676	0.0121843	0.111384
Spns2	487.425	1.64873	0.608328	2.71027	0.00672294	0.0745485
Scly	506.219	1.64498	0.557688	2.94964	0.00318148	0.0444234
6430503K07Rik	17.6692	1.64224	0.862233	1.90464	0.0568272	0.293325
2810408I11Rik	18.0809	1.64194	0.900912	1.82253	0.0683748	0.324827
Mcm3	1064.09	1.63903	0.562535	2.91364	0.00357242	0.0480404
Prr22	7.57199	1.63629	0.947877	1.72627	0.0842991	0.362947
Epcam	20.0009	1.63553	0.910337	1.79662	0.0723956	0.33418
Disp2	240.399	1.63512	0.728505	2.24449	0.0248009	0.17517
Rep15	19.9557	1.62971	0.890674	1.82975	0.0672868	0.322061
Sytl5	87.5541	1.62864	0.798631	2.03928	0.0414216	0.242927
Syt16	133.854	1.62788	0.680923	2.3907	0.0168164	0.138554
Timeless	471.764	1.62744	0.493896	3.29511	0.000983837	0.0183715
1600014C10Rik	152.798	1.62677	0.654632	2.48501	0.0129547	0.115727
Polh	596.41	1.62508	0.555703	2.92437	0.0034515	0.0467036
Tpd52l1	112.589	1.62175	0.644252	2.51725	0.0118274	0.109114
Zwilch	335.341	1.62032	0.670315	2.41726	0.015638	0.132093
Chadl	998.874	1.61771	0.528899	3.05864	0.00222344	0.0338838
Arhgef39	185.348	1.61759	0.896161	1.80503	0.0710707	0.331019
Filip1	15.5153	1.6168	0.870623	1.85706	0.0633027	0.31279
Sept5	1431.55	1.61463	0.504123	3.20284	0.00136078	0.0233837
Spp1	110.207	1.61374	0.792622	2.03596	0.0417546	0.243757
Shc3	396.787	1.61298	0.629031	2.56423	0.0103405	0.100517
Fam114a1	641.741	1.6097	0.732187	2.19849	0.0279144	0.189593
Tpi1	9872.56	1.60717	0.65481	2.4544	0.0141118	0.122679
Capn5	777.484	1.60667	0.499504	3.21652	0.00129754	0.0226302
Gnai1	432.131	1.60618	0.447138	3.59212	0.000327994	0.00804476
Smco3	10.7046	1.60593	0.952511	1.686	0.0917961	0.380694
Dbf4	509.431	1.60533	0.558593	2.87387	0.00405471	0.0524539
Pole2	116.799	1.60473	0.644889	2.48839	0.0128324	0.115009
Stk10	253.001	1.6045	0.534471	3.00202	0.0026819	0.039195
Atp1a3	207.939	1.60239	0.615683	2.60262	0.00925132	0.0924801
Rnasel	223.663	1.60052	0.490413	3.26362	0.00109997	0.0200849
Clec11a	12.0073	1.60041	0.905847	1.76676	0.0772684	0.346508
Pnlip	8.45542	1.60035	0.918011	1.74327	0.0812858	0.35584
Cux2	294.094	1.59919	0.522505	3.06061	0.00220883	0.0338118
Ttc9b	31.0987	1.5968	0.874793	1.82535	0.0679489	0.323682
AI506816	20.5655	1.5965	0.832656	1.91736	0.0551928	0.287994
Pcdhb10	283.634	1.59571	0.49783	3.20533	0.00134906	0.0232966
2810417H13Rik	792.753	1.59472	0.938862	1.69857	0.0893999	0.375088
Sema6b	190.171	1.59233	0.507802	3.13573	0.00171425	0.0279964
Car13	56.6702	1.5916	0.844986	1.88359	0.059621	0.301659
Galk1	692.034	1.5894	0.624417	2.54542	0.0109147	0.103317
Cntn6	35.2563	1.58891	0.917187	1.73237	0.0832074	0.360111
Rnf208	42.3573	1.58653	0.766452	2.06997	0.0384554	0.231842
Gnao1	2301.86	1.58621	0.520767	3.04591	0.00231977	0.0349713
Pde4d	612.784	1.58587	0.518245	3.06009	0.00221273	0.0338118
Rnf113a2	165.658	1.58523	0.562266	2.81936	0.00481197	0.0588574
Dock9	593.49	1.58157	0.528712	2.99137	0.00277728	0.0400988
Bcat2	241.029	1.58157	0.617305	2.56206	0.0104054	0.10085
Pls1	85.0695	1.58157	0.732684	2.1586	0.0308815	0.202764
Tipin	507.879	1.58078	0.485331	3.25712	0.00112548	0.0203911
Ung	74.3572	1.57858	0.692043	2.28104	0.0225463	0.165741
Btbd16	7.01257	1.578	0.917089	1.72066	0.0853123	0.365047
Phospho1	130.102	1.57789	0.694537	2.27186	0.0230948	0.168284
Parvb	2993.67	1.57632	0.552465	2.85326	0.00432739	0.0552462
Lrtm2	48.0034	1.57156	0.839295	1.87248	0.0611404	0.306687
Dpp6	228.501	1.57142	0.794939	1.97678	0.0480664	0.265028
Apitd1	67.1644	1.57069	0.708148	2.21803	0.0265528	0.184095
Mif	3295.98	1.57044	0.548169	2.86489	0.00417152	0.0537462
Gipr	6.54898	1.56964	0.916685	1.7123	0.0868416	0.369222
Kif19a	355.951	1.56914	0.667596	2.35043	0.0187519	0.149216
Dact2	43.1067	1.56847	0.841588	1.8637	0.0623638	0.310379
Mcm6	1742	1.56768	0.509679	3.07582	0.00209927	0.0325584
Cd83	32.1997	1.56618	0.763962	2.05008	0.0403571	0.238985
Cspg4	5164.99	1.56596	0.740965	2.1134	0.0345664	0.217287
Fam122b	390.069	1.56523	0.470877	3.32408	0.000887097	0.0170139
Tmem141	60.1858	1.56426	0.73991	2.11413	0.0345045	0.217087
Lrp2bp	6.72577	1.56402	0.951025	1.64456	0.10006	0.398772
Kif18a	373.751	1.56209	0.552724	2.82616	0.00471092	0.0580778
Mlkl	77.7588	1.5612	0.930196	1.67836	0.0932771	0.38298
Nop56	1950.52	1.5605	0.471038	3.3129	0.000923343	0.0175392
Pde7b	458.277	1.55736	0.629882	2.47246	0.0134188	0.118568
Inpp5f	1252.03	1.55692	0.643648	2.41891	0.0155673	0.131575
Hs3st1	12.4442	1.55503	0.945858	1.64404	0.100168	0.398772
Gnptab	1657.8	1.55425	0.406142	3.82687	0.000129784	0.00401243
Wdr62	288.977	1.5522	0.516642	3.00441	0.00266099	0.0390723
Fyb	12.3897	1.55183	0.94852	1.63605	0.101828	0.40274
Prkg1	165.258	1.54851	0.728661	2.12514	0.033575	0.213251
Mpg	99.1686	1.54804	0.573452	2.69951	0.00694406	0.0759185
Ube2cbp	50.0185	1.54745	0.663873	2.33095	0.0197562	0.153119
Mkx	113.89	1.54471	0.697537	2.21452	0.0267932	0.185184
Cep85	452.324	1.54285	0.517041	2.98399	0.00284513	0.0407007
Bcat1	1542.63	1.5427	0.599017	2.57538	0.0100129	0.0983856
Kcnk1	93.8195	1.5418	0.80746	1.90944	0.0562053	0.291323
Hrasls	15.419	1.54146	0.944156	1.63263	0.102546	0.404209
Pgp	673.282	1.54041	0.618395	2.49098	0.0127392	0.114668
Alg8	208.242	1.53917	0.499165	3.08348	0.00204596	0.0320653
Klhl2	787.927	1.53822	0.470635	3.2684	0.00108157	0.0198524
Ankrd34b	17.9328	1.53761	0.858341	1.79137	0.0732338	0.336496
Cst6	46.1706	1.53589	0.897645	1.71102	0.0870772	0.369662
Cobl	289.504	1.53545	0.806721	1.90333	0.0569981	0.293452
Nucks1	2600.1	1.53451	0.475771	3.22531	0.00125835	0.0222235
Slc12a2	2972.01	1.53291	0.498583	3.07454	0.00210826	0.0326271
Dbndd2	1212.73	1.53262	0.69284	2.21208	0.026961	0.18573
Diras1	53.7535	1.53261	0.736854	2.07994	0.0375306	0.228927
Arhgap11a	809.446	1.53235	0.621273	2.46646	0.0136454	0.12004
Syt9	258.623	1.53195	0.529188	2.89491	0.00379273	0.0499691
Epha8	6.92328	1.53136	0.951396	1.6096	0.107486	0.413443
Frrs1	40.2071	1.53112	0.733748	2.08671	0.036914	0.226699
Phldb3	37.2105	1.52915	0.772976	1.97826	0.0478991	0.264418
Pcbp4	3266.74	1.52823	0.435744	3.50718	0.000452886	0.0104506
A430035B10Rik	27.554	1.5282	0.78772	1.94003	0.0523755	0.278603
Ctnna2	599.196	1.52799	0.720874	2.11964	0.0340368	0.215402
Dnajc6	30.26	1.5279	0.766255	1.99399	0.0461534	0.259175
Igf2	57.1989	1.52736	0.9199	1.66036	0.0968429	0.391763
Fhl2	27.6995	1.52706	0.782538	1.95142	0.051007	0.274198
Abtb2	1432.77	1.52597	0.588127	2.59463	0.00946936	0.0939224
Lpar3	10.2629	1.52589	0.924968	1.64967	0.0990105	0.396864
Tbc1d8b	302.27	1.52555	0.747125	2.0419	0.0411615	0.241829
D130017N08Rik	57.7445	1.52514	0.697746	2.18581	0.0288298	0.194303
Tnfsf9	69.8085	1.52357	0.76017	2.00425	0.045043	0.255706
Irf8	18.7076	1.52219	0.937935	1.62291	0.104608	0.408561
Sept4	256.194	1.52075	0.537905	2.82716	0.00469622	0.0580521
Cacng3	12.2971	1.52008	0.926347	1.64094	0.10081	0.400409
Kndc1	57.8818	1.51929	0.66732	2.27671	0.0228037	0.166771
Ankrd33b	62.4287	1.51876	0.707511	2.14662	0.0318233	0.206623
Utp14b	297.192	1.51819	0.469135	3.23616	0.00121151	0.0216419
Srpk3	271.848	1.51795	0.556623	2.72708	0.00638982	0.0718214
Taldo1	2607.76	1.51664	0.577694	2.62533	0.00865661	0.0886875
Tinagl1	14.4862	1.51481	0.878612	1.72409	0.0846911	0.364169
Diap3	230.68	1.51451	0.749874	2.01969	0.0434154	0.249387
Ppfibp1	2503.88	1.51417	0.589855	2.56702	0.0102576	0.10004
Ache	71.0731	1.51216	0.806895	1.87404	0.0609245	0.306171
Bora	198.708	1.51016	0.697365	2.16552	0.0303478	0.20053
Hs6st2	176.908	1.5089	0.690911	2.18394	0.0289669	0.195133
Ugdh	1419.2	1.50814	0.557247	2.70641	0.0068015	0.075063
Slc16a7	62.283	1.50589	0.786966	1.91354	0.055679	0.289991
Aldh1b1	30.0166	1.50546	0.873881	1.72273	0.0849365	0.36473
Slc26a2	309.389	1.50294	0.535372	2.80729	0.00499602	0.0604225
Kif5c	393.223	1.50279	0.453654	3.31263	0.000924238	0.0175392
Fam217b	69.0025	1.50097	0.747621	2.00766	0.0446797	0.254676
Eri2	305.181	1.50072	0.474443	3.16313	0.00156085	0.0261168
C1qc	8.59695	1.4991	0.952689	1.57355	0.115593	0.428993
Ccrl2	6.79906	1.49905	0.948244	1.58087	0.113908	0.425862
Ddx39	739.36	1.49767	0.473932	3.16011	0.00157711	0.0263574
Fam132b	5.58274	1.49602	0.910714	1.64269	0.100448	0.399198
Ccdc116	14.9342	1.49587	0.908303	1.64688	0.0995821	0.398129
Clrn1	12.2484	1.49577	0.950771	1.57322	0.115669	0.429123
Hprt	400.418	1.49485	0.49765	3.00382	0.00266615	0.0390723
Map10	35.2486	1.49434	0.860649	1.7363	0.0825109	0.358537
Esm1	6.43417	1.49389	0.938457	1.59185	0.111417	0.42173
Sdr42e1	160.262	1.49314	0.725445	2.05824	0.0395675	0.235605
Vgf	25.4558	1.49301	0.941404	1.58594	0.112752	0.424145
Cdkn2d	42.3039	1.49285	0.726145	2.05585	0.0397968	0.236568
4930579G24Rik	180.599	1.49095	0.58693	2.54024	0.0110775	0.104088
Ppap2c	158.15	1.49062	0.690212	2.15965	0.0307995	0.202401
Tubg2	66.0715	1.49028	0.671109	2.22063	0.0263763	0.183234
Haus5	334.483	1.48905	0.542532	2.74463	0.00605795	0.0692585
Xylt1	875.858	1.48789	0.567638	2.62119	0.00876228	0.089183
Smyd5	376.014	1.4872	0.532096	2.79498	0.00519037	0.0622356
Slitrk6	61.4977	1.48671	0.770834	1.92871	0.0537675	0.283689
Dusp2	10.6055	1.48574	0.924895	1.60639	0.108189	0.414893
Bsn	66.4639	1.48402	0.657371	2.25751	0.0239764	0.171617
Kifc5b	172.102	1.48317	0.671205	2.20971	0.0271255	0.186604
Enpp1	245.497	1.48292	0.803682	1.84516	0.065015	0.31709
Nop58	1189.19	1.48288	0.447185	3.31604	0.000913032	0.0174388
Rasgef1b	442.747	1.48259	0.70917	2.0906	0.0365639	0.225585
Gsdmc4	14.5551	1.48196	0.952614	1.55568	0.119784	0.436756
Fbl	1647.82	1.4803	0.465755	3.17828	0.0014815	0.0250523
Pus7l	232.434	1.47959	0.528838	2.79781	0.00514511	0.0617987
Pgam1	7548.02	1.47925	0.549275	2.69308	0.00707944	0.0769745
Eef1e1	533.604	1.47909	0.438705	3.37148	0.000747652	0.0149489
B230217C12Rik	61.3272	1.47888	0.829916	1.78196	0.0747551	0.338915
Wdr76	181.045	1.47605	0.534627	2.7609	0.0057643	0.0668841
Shcbp1l	9.88502	1.47365	0.942212	1.56403	0.117811	0.432705
Trim66	142.142	1.47291	0.612243	2.40577	0.0161386	0.13542
Slc26a7	18.8325	1.4712	0.91365	1.61024	0.107345	0.413443
Ptchd4	25.1582	1.47099	0.893993	1.64542	0.099883	0.398763
H2-D1	548.103	1.47094	0.554606	2.65222	0.00799648	0.0835128
Pmp2	32.3872	1.46699	0.903877	1.623	0.10459	0.408561
Hells	196.24	1.46555	0.722048	2.02971	0.0423862	0.245398
Irf6	6.5038	1.46546	0.930879	1.57428	0.115424	0.428783
Hdx	32.427	1.46534	0.760678	1.92636	0.0540592	0.284659
Wee1	253.098	1.46336	0.545282	2.68368	0.00728161	0.0783248
Smim4	129.914	1.46292	0.556956	2.62663	0.00862355	0.0884546
Atp9a	1043.83	1.46287	0.644811	2.26868	0.0232878	0.168987
Anp32b	4310.24	1.46272	0.400702	3.65039	0.000261843	0.00679095
Hmga1	133.332	1.46051	0.732718	1.99328	0.0462313	0.259195
Pde3b	431.21	1.46024	0.585275	2.49496	0.012597	0.11382
Ypel2	281.621	1.45947	0.677697	2.15357	0.0312741	0.204288
Snhg4	115.234	1.45829	0.634745	2.29745	0.0215932	0.161804
9630001P10Rik	10.1278	1.45745	0.928609	1.5695	0.116531	0.430612
Plekha1	897.905	1.45694	0.426846	3.41328	0.000641866	0.013437
Nav3	625.03	1.45676	0.495426	2.94042	0.00327771	0.0454049
Fam57a	113.144	1.45633	0.573574	2.53905	0.0111154	0.104197
C230052I12Rik	137.404	1.45571	0.622359	2.33902	0.0193344	0.151527
Fbxo48	31.2653	1.45389	0.799099	1.81942	0.0688478	0.32641
Nin	1311.15	1.45229	0.566508	2.56358	0.0103598	0.100546
Usp16	783.445	1.45198	0.415505	3.49449	0.00047496	0.0108336
E130309F12Rik	319.126	1.451	0.636945	2.27806	0.0227231	0.166529
Slc2a1	911.823	1.45088	0.750616	1.93293	0.0532453	0.281397
Traf3ip2	36.7511	1.45057	0.769545	1.88497	0.0594344	0.30115
Fbn2	829.343	1.44419	0.706112	2.04527	0.0408282	0.240712
Ddit4	2742.58	1.44347	0.468151	3.08335	0.00204687	0.0320653
Atp10b	31.5099	1.44218	0.863442	1.67027	0.0948663	0.387122
Uba1	15789.4	1.44213	0.622389	2.31709	0.020499	0.157309
Nefl	11.1658	1.44185	0.93942	1.53483	0.124825	0.445947
Irx2	165.514	1.44185	0.762134	1.89186	0.0585102	0.298302
Ptgds	4479.31	1.4411	0.625387	2.30433	0.0212042	0.160403
Plaur	12.3789	1.44107	0.932049	1.54613	0.122072	0.440842
Muc2	21.3888	1.43679	0.911366	1.57652	0.114906	0.428107
Ncam2	757.113	1.43583	0.447122	3.21127	0.00132151	0.0229341
Naa10	644.617	1.43558	0.441508	3.25154	0.00114783	0.0207157
Tagap	13.8687	1.43546	0.905132	1.58591	0.112759	0.424145
Mgat5b	295.079	1.43498	0.765187	1.87533	0.0607473	0.305701
Zdhhc15	236.258	1.43294	0.64528	2.22064	0.0263751	0.183234
Fbxo7	765.258	1.43235	0.528219	2.71165	0.00669489	0.0744226
Fv1	142.78	1.43071	0.71965	1.98806	0.0468051	0.260825
Immp2l	32.8387	1.43007	0.761635	1.87763	0.0604324	0.304664
Scfd2	455.717	1.42837	0.439108	3.25288	0.00114241	0.0206712
Rab3b	630.821	1.42608	0.683181	2.08741	0.0368509	0.226625
Hsd11b1	21.9331	1.42525	0.847235	1.68224	0.0925221	0.381913
2310068J16Rik	12.8036	1.42348	0.912574	1.55985	0.118794	0.434466
Il1rap	1423.46	1.42286	0.604154	2.35512	0.0185165	0.147735
Hr	549.364	1.42276	0.687047	2.07084	0.038374	0.231736
Fam222a	233.311	1.42264	0.475258	2.99341	0.00275882	0.0399042
Rlbp1	1184.05	1.42207	0.703671	2.02093	0.0432869	0.248987
Gmds	350.628	1.42198	0.612816	2.3204	0.020319	0.156356
Aldoa	11812	1.41981	0.558427	2.54252	0.0110058	0.104005
Dusp4	192.971	1.41944	0.737576	1.92447	0.0542956	0.285069
Rbm11	37.8624	1.41933	0.812223	1.74746	0.0805573	0.354781
Arxes1	144.741	1.41918	0.52342	2.71136	0.00670085	0.0744226
Pole4	512.002	1.41876	0.599627	2.36607	0.0179781	0.145036
Usp31	545.964	1.41653	0.480222	2.94974	0.00318039	0.0444234
Nolc1	2008.96	1.41652	0.534645	2.64947	0.00806191	0.0840082
Gm15816	22.4025	1.41631	0.825287	1.71614	0.0861365	0.367451
A730020E08Rik	8.63337	1.41505	0.952656	1.48538	0.137444	0.469981
Gins2	214.441	1.41492	0.629953	2.24607	0.0246995	0.174751
Tex30	163.486	1.41266	0.514569	2.74533	0.00604502	0.069217
Ruvbl2	1532.14	1.41137	0.447424	3.15443	0.00160811	0.0267477
Tph1	6.27403	1.41046	0.9008	1.56579	0.117398	0.432217
B630019K06Rik	180.004	1.40641	0.551436	2.55045	0.0107584	0.102777
Gpr62	23.066	1.4056	0.946785	1.48461	0.137648	0.470474
Gnb4	978.076	1.4052	0.612571	2.29394	0.0217939	0.16218
9930014A18Rik	945.514	1.40461	0.948442	1.48096	0.138616	0.471422
Mis18a	185.862	1.40408	0.61008	2.30146	0.0213654	0.161013
Lpcat4	172.353	1.40125	0.550082	2.54735	0.0108544	0.103132
Prim1	340.564	1.40118	0.509619	2.74946	0.00596928	0.0686369
Ezh2	1177.88	1.40004	0.518692	2.69918	0.00695106	0.0759357
Gltp	2116.61	1.39953	0.432225	3.23797	0.00120384	0.0215597
Rcc1	556.844	1.39754	0.439572	3.17932	0.00147622	0.0250523
Rimkla	131.985	1.39515	0.590403	2.36305	0.0181254	0.145837
9330182L06Rik	344.931	1.39492	0.548764	2.54194	0.011024	0.104038
A930003A15Rik	7.28299	1.39486	0.946461	1.47376	0.140546	0.475792
Ror2	126.89	1.39261	0.593475	2.34653	0.018949	0.149832
Gbe1	357.847	1.39101	0.664714	2.09265	0.0363807	0.22495
Ppp1r3d	41.0233	1.3893	0.694551	2.00028	0.0454697	0.257434
Pknox2	658.133	1.38917	0.428578	3.24135	0.00118964	0.0213328
Ifi47	5.90091	1.38809	0.946056	1.46724	0.142311	0.479101
Dhh	32.7694	1.38258	0.908673	1.52154	0.128125	0.450676
Dock5	66.8905	1.38166	0.847631	1.63002	0.103097	0.405696
Clcn5	228.857	1.38157	0.600951	2.29897	0.0215068	0.161651
Ammecr1	162.443	1.3791	0.659143	2.09227	0.0364146	0.22506
Arhgap35	4615.17	1.37872	0.426902	3.2296	0.00123962	0.0220036
BC055324	191.049	1.37764	0.590427	2.3333	0.0196326	0.152498
Parp1	3696.78	1.37665	0.4348	3.16616	0.00154468	0.0258818
Pcna	2307.46	1.37548	0.528361	2.60329	0.00923343	0.0924333
Gm13157	74.3151	1.37449	0.903879	1.52065	0.128347	0.451178
Rinl	27.5146	1.37269	0.802409	1.71071	0.087134	0.369791
Pycr1	272.83	1.37159	0.535454	2.56154	0.0104211	0.100932
Ccna1	10.0405	1.37158	0.949165	1.44504	0.148446	0.489517
Prmt1	2552.09	1.37155	0.417323	3.28654	0.00101428	0.0188394
Creb3l2	731.403	1.37039	0.577972	2.37104	0.0177383	0.144098
Rars	2044.59	1.36802	0.413624	3.30741	0.000941636	0.0178211
Nmnat3	72.3003	1.36572	0.635153	2.15021	0.0315383	0.205439
Gm17296	272.226	1.36559	0.456708	2.99007	0.0027891	0.0401041
Gpatch4	333.517	1.36486	0.49263	2.77056	0.00559604	0.0656387
Nlrc5	38.8033	1.36423	0.723057	1.88676	0.0591932	0.300642
Sept7	5074	1.36395	0.417774	3.26481	0.00109538	0.0200272
4930558J18Rik	19.986	1.36378	0.926444	1.47206	0.141006	0.476656
Tbc1d16	1240.26	1.3628	0.456857	2.98299	0.00285446	0.0407623
Slc16a6	80.2109	1.36204	0.628115	2.16846	0.0301238	0.199922
Kcnu1	24.9537	1.36164	0.784162	1.73643	0.0824877	0.358537
Dkc1	847.471	1.35956	0.485758	2.79883	0.00512874	0.061655
2700094K13Rik	778.719	1.35911	0.499706	2.71982	0.00653165	0.0730638
Gys1	1080.9	1.35859	0.445796	3.04755	0.00230717	0.0348564
Cerkl	11.8229	1.35729	0.891881	1.52183	0.128052	0.450676
Sorbs3	915.071	1.35698	0.721551	1.88064	0.0600204	0.303351
Sec11c	1186.27	1.35644	0.622679	2.1784	0.0293763	0.196957
Myo18b	23.5615	1.35643	0.912889	1.48586	0.137316	0.469853
Dlk1	34.2683	1.35588	0.934117	1.45151	0.146638	0.485846
Pdss1	73.0556	1.35497	0.625252	2.16707	0.0302293	0.200076
Pcdhgb1	129.174	1.35466	0.800028	1.69327	0.0904041	0.377718
Trp53i11	1555.05	1.35443	0.563911	2.40184	0.0163127	0.136297
5430435G22Rik	86.9788	1.35388	0.858932	1.57623	0.114973	0.428142
Pdk1	1087.28	1.35337	0.594085	2.27807	0.0227222	0.166529
Gfod1	191.283	1.35329	0.490102	2.76123	0.00575837	0.0668706
Gm5643	784.923	1.35151	0.528699	2.55629	0.0105794	0.101971
Reep1	1459.05	1.35087	0.443731	3.04435	0.00233187	0.0350783
Snx18	1591.98	1.34939	0.427075	3.15961	0.00157982	0.0263711
Lzts1	10.6798	1.34889	0.941511	1.43269	0.151947	0.49532
Sh3pxd2a	811.006	1.34764	0.728495	1.84989	0.0643291	0.314869
Pcdh7	859.606	1.34715	0.459165	2.93392	0.00334716	0.0461387
Enc1	2933.4	1.34662	0.639477	2.10581	0.0352206	0.219815
1110002L01Rik	263.347	1.34661	0.511763	2.63132	0.0085054	0.08733
Trim59	739.872	1.34574	0.546037	2.46457	0.0137179	0.120376
G0s2	434.103	1.34509	0.679746	1.97882	0.0478365	0.264384
Slc4a10	47.2862	1.34407	0.721884	1.8619	0.0626176	0.310758
Cacng4	510.049	1.344	0.593865	2.26315	0.0236267	0.170563
5730508B09Rik	110.38	1.34307	0.60832	2.20783	0.0272563	0.187028
Anxa6	2094.85	1.34298	0.625812	2.14599	0.031874	0.20676
Serpinb8	304.114	1.3422	0.855994	1.568	0.11688	0.431088
Gdap1	13.7334	1.34114	0.945361	1.41865	0.156001	0.502058
Map7d2	383.619	1.34109	0.472821	2.83636	0.00456307	0.0571526
Rybp	722.213	1.33963	0.47291	2.83275	0.00461501	0.0574517
Snx25	1578.34	1.33688	0.553303	2.41619	0.015684	0.132262
Sptbn4	34.0624	1.33588	0.812682	1.64379	0.10022	0.398772
Lcat	210.897	1.32941	0.53727	2.47438	0.0133466	0.118004
Sergef	108.181	1.32829	0.687126	1.93312	0.053222	0.281379
Pola1	478.299	1.32694	0.546455	2.42828	0.0151708	0.129159
Gabra1	11.273	1.32481	0.887998	1.49191	0.135723	0.466683
Fam105a	17.0493	1.32468	0.865483	1.53057	0.125875	0.447152
Sh2b2	120.967	1.32388	0.614539	2.15426	0.0312198	0.204029
Lipt2	46.6344	1.32275	0.716989	1.84487	0.065057	0.317133
Bok	329.144	1.32237	0.630923	2.09592	0.0360891	0.223443
Nup205	1641.25	1.32174	0.480554	2.75046	0.00595118	0.0685413
Higd1a	708.531	1.32103	0.551868	2.39374	0.0166775	0.138037
Col11a1	2400.02	1.32065	0.660854	1.9984	0.0456732	0.257925
Elovl6	2257.36	1.32007	0.611687	2.15808	0.0309217	0.20284
Lyar	348.104	1.32	0.496431	2.65898	0.00783767	0.082431
Dll3	2117.73	1.319	0.625383	2.10911	0.0349352	0.218618
Faah	323.48	1.31853	0.457842	2.87988	0.00397827	0.0518768
Il10rb	218.861	1.31781	0.693393	1.90053	0.0573638	0.294818
Gdnf	58.5556	1.31521	0.904782	1.45362	0.146052	0.484987
Ephb2	624.07	1.31513	0.432336	3.04192	0.00235071	0.0352103
Stk39	675.503	1.31431	0.44612	2.9461	0.00321813	0.0448456
Rab3gap2	1909.49	1.31233	0.547078	2.3988	0.0164488	0.136878
Cmss1	132.952	1.31156	0.577414	2.27144	0.0231203	0.168328
Cadm3	119.61	1.3111	0.728704	1.79923	0.0719831	0.333398
Nme1	1705.71	1.30959	0.473249	2.76723	0.0056535	0.0660261
C1qb	6.64727	1.30865	0.935707	1.39857	0.161941	0.512655
Tnk1	7.96865	1.30791	0.94793	1.37975	0.167662	0.520341
Nrn1	176.591	1.30778	0.854546	1.53038	0.125923	0.447152
Cmc2	185.137	1.30652	0.595301	2.19472	0.0281836	0.190958
Adamts5	73.2932	1.30611	0.677881	1.92676	0.05401	0.284659
Btn2a2	6.34121	1.30538	0.952138	1.371	0.170374	0.524645
Slc38a2	6469.13	1.30411	0.427088	3.05349	0.00226195	0.0343325
Ppfia2	34.7787	1.30403	0.788055	1.65474	0.0979774	0.39419
Ier3	542.322	1.30215	0.694212	1.87572	0.0606934	0.305611
Ran	5297.15	1.3015	0.422382	3.08132	0.00206085	0.0322483
P2rx3	189.412	1.30096	0.644529	2.01846	0.0435436	0.249787
Ctnnal1	641.094	1.30004	0.430842	3.01744	0.00254918	0.037645
Paqr9	18.3352	1.29911	0.857738	1.51457	0.129881	0.454405
Rfc4	297.503	1.29877	0.515352	2.52016	0.01173	0.108578
Clns1a	1271.72	1.29853	0.424395	3.05972	0.00221543	0.0338118
Slpi	18.5181	1.29812	0.933864	1.39005	0.164514	0.516185
Bambi-ps1	13.2522	1.29727	0.932122	1.39174	0.164001	0.516026
Tram1l1	403.632	1.29724	0.542554	2.391	0.0168028	0.138554
Mcm7	1840.35	1.29555	0.456031	2.84092	0.00449839	0.0566781
Sh2b3	275.867	1.29302	0.516686	2.50252	0.0123311	0.112068
Bpnt1	1399.42	1.29251	0.426653	3.02942	0.00245021	0.0363203
Hapln1	16.9627	1.29178	0.947758	1.36298	0.172888	0.528436
Rarg	413.868	1.29107	0.717817	1.7986	0.0720818	0.333503
Eif5a	7807.55	1.29099	0.417522	3.09202	0.00198799	0.0315309
Polg	2316.71	1.29074	0.462697	2.78959	0.00527744	0.0629428
Tubb5	16330.2	1.29069	0.547351	2.35807	0.0183703	0.147099
Zfp385b	20.9674	1.29058	0.847887	1.52212	0.12798	0.450676
Dock11	438.534	1.28894	0.671108	1.92062	0.0547796	0.287039
Col2a1	309.465	1.28874	0.824212	1.5636	0.117912	0.432747
Sorcs3	55.4817	1.28865	0.761874	1.69142	0.0907572	0.378394
Lrrc8c	285.052	1.28844	0.502143	2.56589	0.0102913	0.100299
Knop1	1062.08	1.28798	0.509039	2.53022	0.0113991	0.106288
Ccl5	6.91248	1.2876	0.949797	1.35566	0.175209	0.532624
Acat1	1787.81	1.28733	0.439008	2.93236	0.00336396	0.0461886
Wdr89	76.769	1.28508	0.659382	1.94892	0.051305	0.274845
Mmp15	4327.46	1.28454	0.647383	1.98421	0.0472328	0.262186
Ddx25	339.797	1.28417	0.458683	2.7997	0.00511508	0.0615435
Haus6	296.729	1.28415	0.514112	2.49779	0.0124969	0.113185
Rpl27a	10163.8	1.28379	0.38476	3.33661	0.000848078	0.0165192
Ldlr	1126.52	1.2827	0.64026	2.0034	0.0451338	0.255998
Mamstr	13.1664	1.28232	0.946356	1.35501	0.175414	0.53308
H2-L	11.3462	1.2823	0.922822	1.38954	0.164668	0.5165
Ptma	19025.9	1.28184	0.419239	3.05755	0.00223156	0.0339706
Rangap1	3185.46	1.28131	0.483338	2.65095	0.00802647	0.0837635
Epb4.1	1062.57	1.2807	0.529347	2.4194	0.0155461	0.131476
Gtf2h1	991.159	1.28016	0.436384	2.93356	0.00335096	0.0461457
Mitf	301.139	1.27954	0.553392	2.31218	0.0207679	0.158242
Qpct	658.755	1.27818	0.663826	1.92548	0.0541696	0.284991
Tro	926.256	1.27799	0.561604	2.27561	0.0228691	0.166987
Zfp114	29.6625	1.27764	0.759503	1.6822	0.0925297	0.381913
Spry1	546.618	1.27651	0.618988	2.06226	0.0391829	0.234775
Nup62	863.742	1.27568	0.481738	2.64808	0.00809514	0.0842918
C530005A16Rik	11.9757	1.27514	0.916938	1.39065	0.164331	0.516185
Rpl26	37.584	1.27438	0.734254	1.73562	0.0826314	0.358838
Sh3d19	2599.55	1.27358	0.605213	2.10436	0.0353472	0.220409
Tomm70a	1675.8	1.2735	0.452722	2.81299	0.00490829	0.0597745
Tiam1	380.15	1.2728	0.511685	2.48747	0.0128656	0.115206
Suv39h2	198.731	1.27245	0.586475	2.16966	0.0300327	0.199541
Rimbp3	27.104	1.27178	0.826562	1.53863	0.123894	0.444109
Spred3	393.335	1.2717	0.502814	2.52916	0.0114336	0.106539
Sptbn2	143.663	1.27085	0.693784	1.83177	0.0669856	0.321389
Zeb2	2149.65	1.27077	0.419291	3.03076	0.00243938	0.0362818
Plekhh1	181.98	1.26888	0.632444	2.00631	0.044823	0.254974
Rap1gap	1827.83	1.26866	0.645328	1.96591	0.0493086	0.269542
Ado	1524.04	1.26791	0.417307	3.03832	0.00237902	0.0355583
Tspan2	697.237	1.26773	0.586571	2.16125	0.0306758	0.201871
Rnd2	2332.69	1.26601	0.538613	2.3505	0.0187484	0.149216
Ucp2	115.101	1.26541	0.798407	1.58492	0.112984	0.424186
Igsf9b	220.996	1.26458	0.610786	2.07042	0.0384129	0.231785
Usp51	52.3262	1.26407	0.722048	1.75067	0.0800028	0.352783
Cpox	486.732	1.26392	0.435048	2.90524	0.00366966	0.0489175
Bpgm	1308.1	1.26339	0.469238	2.69243	0.00709327	0.0770087
Abhd17c	806.837	1.26306	0.429892	2.93808	0.0033025	0.0456129
Bin1	1304.12	1.26104	0.428239	2.94472	0.00323252	0.0448676
Nomo1	1638.55	1.25981	0.402232	3.13203	0.00173599	0.0282645
Syp	190.709	1.25918	0.534113	2.35751	0.0183979	0.147105
Tnfrsf13c	19.5365	1.25673	0.837108	1.50127	0.133285	0.461589
Sirt2	7335.15	1.25628	0.48494	2.59059	0.00958107	0.0947619
Tpst1	501.112	1.25596	0.482928	2.60073	0.00930267	0.0927948
Lrfn1	214.643	1.2559	0.494424	2.54013	0.0110813	0.104088
Zfp764	70.7437	1.25465	0.697398	1.79904	0.072012	0.333398
Foxf1	26.7543	1.25462	0.950003	1.32065	0.186618	0.549758
Smim3	43.6967	1.25415	0.785994	1.59563	0.110572	0.420461
Tubb2b	9971.13	1.25244	0.413452	3.02923	0.00245181	0.0363203
Palm2	145.898	1.25126	0.628205	1.9918	0.0463927	0.259473
Bub3	1703.45	1.25117	0.545161	2.29505	0.0217305	0.161883
Tmem181b-ps	208.619	1.2508	0.805383	1.55305	0.120411	0.437809
Ccdc40	65.459	1.24896	0.708597	1.76258	0.077971	0.347877
Churc1	279.477	1.24872	0.625077	1.9977	0.0457489	0.258144
Gpr135	20.7258	1.24868	0.838098	1.4899	0.136251	0.467808
Cbln1	28.0704	1.2482	0.821274	1.51983	0.128553	0.451789
Fam212a	19.4658	1.24748	0.839165	1.48657	0.137127	0.469697
Stc1	101.061	1.24732	0.783028	1.59294	0.111174	0.421487
Zfp850	113.731	1.24731	0.543078	2.29673	0.0216339	0.161883
Dgat2	441.918	1.24664	0.681912	1.82816	0.0675257	0.322764
Ebf2	19.2297	1.24562	0.923824	1.34833	0.177553	0.536721
Car8	254.158	1.2435	0.735634	1.69038	0.0909558	0.37878
Mgme1	385.107	1.24303	0.613188	2.02716	0.042646	0.246597
Sertm1	59.4293	1.24238	0.889573	1.3966	0.162532	0.512995
Tmcc2	1056.64	1.24056	0.531276	2.33506	0.0195404	0.152234
Nars2	306.583	1.24025	0.492403	2.51877	0.0117764	0.108936
Ptprn	125.012	1.23916	0.728931	1.69996	0.0891378	0.374631
Hhat	23.3474	1.23889	0.904426	1.3698	0.170748	0.525335
Susd1	27.5792	1.23819	0.799895	1.54794	0.121637	0.440076
Cenpl	175.197	1.23767	0.613124	2.01863	0.0435252	0.249787
Samd12	17.0898	1.23637	0.898742	1.37566	0.168926	0.522272
Arhgap31	1725.54	1.23605	0.580374	2.12975	0.0331921	0.211683
Ptprb	13.4196	1.23407	0.946949	1.30321	0.192503	0.557761
Scd1	5656.25	1.23331	0.565823	2.17967	0.0292816	0.196685
Nt5dc2	1661.43	1.23327	0.462333	2.6675	0.00764174	0.0810777
Aen	429.958	1.23305	0.537316	2.29484	0.0217423	0.161883
Nipal2	5.92594	1.23249	0.952547	1.29389	0.195702	0.561181
P4ha1	1522.51	1.23217	0.565657	2.17831	0.0293832	0.196957
Gls2	21.9042	1.2317	0.809505	1.52155	0.128121	0.450676
Tmem194	305.281	1.23168	0.574236	2.14491	0.0319601	0.207127
Sox6	3759.76	1.23162	0.400081	3.07842	0.00208101	0.032364
Fadd	209.336	1.2309	0.519092	2.37126	0.0177276	0.144094
Tln2	949.248	1.2309	0.539786	2.28035	0.0225872	0.165881
Necab1	6.89266	1.23075	0.942848	1.30535	0.191773	0.556791
H2afz	4823.01	1.22934	0.484173	2.53906	0.0111151	0.104197
Jmjd6	1039.51	1.22848	0.499211	2.46084	0.0138611	0.121252
Cycs	1732.51	1.22747	0.44218	2.77596	0.00550394	0.0648444
Mir17hg	65.3156	1.22654	0.880654	1.39276	0.163691	0.515167
Plet1os	10.3083	1.22606	0.917863	1.33577	0.181624	0.542007
Celsr3	58.3105	1.22568	0.720012	1.70231	0.0886979	0.37371
Dcxr	57.6913	1.224	0.769096	1.59148	0.111503	0.421938
Stmn1	3601.11	1.22337	0.498272	2.45522	0.0140799	0.122554
Ikzf5	689.876	1.22308	0.491996	2.48596	0.0129203	0.115615
Eps8l2	5.78716	1.2226	0.952626	1.2834	0.199354	0.565286
Manf	965.216	1.22065	0.550396	2.21777	0.0265703	0.184125
Naa50	2481.85	1.22035	0.456715	2.67201	0.00753993	0.0803628
Tex15	29.3085	1.21958	0.792867	1.53819	0.124002	0.444383
Fam136a	669.37	1.21936	0.473328	2.57614	0.00999089	0.0982601
Gstp1	762.473	1.2189	0.491514	2.47989	0.0131423	0.11661
Cdc7	295.033	1.21846	0.541736	2.24917	0.0245017	0.174099
Jakmip2	498.821	1.2181	0.592287	2.05661	0.039724	0.236236
Efr3b	699.491	1.21698	0.682785	1.78237	0.0746886	0.3389
Ret	6.49249	1.21647	0.952242	1.27748	0.201433	0.56865
Rcc2	4766.49	1.21645	0.483771	2.51452	0.0119195	0.109584
Gart	1110.59	1.21542	0.455704	2.66713	0.00765024	0.0810909
Smco4	71.1728	1.21411	0.601632	2.01803	0.0435884	0.249787
Vash1	2743.44	1.21379	0.527162	2.30251	0.0213065	0.160862
Gbgt1	11.321	1.21361	0.912368	1.33018	0.183459	0.544761
Zfp709	28.6697	1.21258	0.766482	1.58201	0.113648	0.425457
Lyrm9	165.808	1.2124	0.547013	2.2164	0.0266644	0.184412
Rprm	376.171	1.21125	0.614686	1.97051	0.0487798	0.267382
Kif24	73.4469	1.21016	0.656569	1.84315	0.0653073	0.317743
Umps	505.982	1.20957	0.468207	2.5834	0.00978318	0.0964883
Fgfbp3	145.28	1.20843	0.59289	2.0382	0.0415298	0.243118
Smc1b	6.49354	1.2081	0.950978	1.27038	0.203949	0.572637
Irf4	5.64212	1.20794	0.951854	1.26904	0.204426	0.573232
1110032F04Rik	21.1598	1.20788	0.9022	1.33882	0.18063	0.54082
Fancf	73.5029	1.20762	0.649743	1.85862	0.0630812	0.312284
Arl15	497.765	1.20667	0.542662	2.22362	0.0261741	0.182282
Polr1b	576.251	1.20635	0.566847	2.12818	0.0333221	0.212126
Gng12	5363.81	1.20469	0.434909	2.76998	0.00560602	0.0657006
Ptk2b	31.3959	1.2029	0.811327	1.48263	0.138172	0.470712
Ddx21	2121.21	1.20266	0.521779	2.30492	0.0211712	0.160376
D10Wsu102e	611.336	1.20238	0.530383	2.26701	0.0233899	0.169454
Slitrk1	55.4349	1.20157	0.79558	1.51031	0.130964	0.457279
Plin1	10.7296	1.19934	0.950146	1.26226	0.206854	0.576744
Pcdhb3	168.069	1.19802	0.562238	2.13081	0.0331047	0.211371
Nsun2	1948.53	1.19776	0.451462	2.65308	0.00797615	0.0834405
1700008J07Rik	36.8443	1.1977	0.771572	1.55228	0.120595	0.438114
Tbc1d1	678.957	1.19692	0.421603	2.83897	0.00452596	0.0568995
Fkbp11	56.7107	1.19622	0.701423	1.70542	0.0881164	0.371732
Prrg4	12.2211	1.19451	0.918686	1.30023	0.193521	0.55887
Grwd1	371.893	1.19432	0.466724	2.55894	0.0104991	0.101407
Nudt5	450.519	1.1939	0.442946	2.69537	0.00703108	0.076571
2310057M21Rik	119.883	1.19356	0.538346	2.21709	0.0266166	0.184173
Slitrk5	527.711	1.19254	0.571109	2.08811	0.0367876	0.226566
Asic4	90.2291	1.19233	0.778752	1.53107	0.125752	0.447152
Kctd13	465.642	1.19169	0.48112	2.47691	0.0132525	0.117247
Ccnd3	2098.36	1.19053	0.683333	1.74224	0.0814662	0.35584
Prmt3	635.798	1.19022	0.47757	2.49225	0.0126938	0.114546
Rtn2	279.187	1.18996	0.524654	2.26808	0.0233243	0.169165
Egln1	2326.14	1.18953	0.57009	2.08657	0.0369271	0.226699
E130317F20Rik	66.5398	1.18751	0.648115	1.83225	0.0669143	0.321357
Olig2	4884.79	1.1872	0.507157	2.34089	0.0192378	0.151281
Mrpl57	381.343	1.18662	0.487667	2.43326	0.0149638	0.127941
Dhcr7	1560.94	1.18657	0.467498	2.53812	0.0111449	0.104335
Kdelr3	133.143	1.18461	0.771439	1.53558	0.124641	0.445648
Cdca7	408.517	1.18458	0.65566	1.8067	0.0708084	0.330422
Arpc1b	1407.97	1.18442	0.506106	2.34026	0.0192703	0.151281
Csrnp3	125.138	1.18421	0.536564	2.20703	0.0273117	0.1872
Nup107	569.102	1.18338	0.462129	2.56072	0.0104455	0.101098
Skp2	388.628	1.18314	0.442108	2.67614	0.00744758	0.0797427
Strn	839.958	1.18291	0.416403	2.84079	0.00450026	0.0566781
Zfp365	1436.83	1.18198	0.516086	2.29028	0.0220049	0.163144
Polr1e	284.883	1.1816	0.562302	2.10136	0.0356097	0.221552
Dpysl4	647.731	1.18152	0.442126	2.67237	0.00753174	0.0803367
Ska2	438.443	1.1807	0.508065	2.32392	0.0201299	0.155241
Gdf15	12.7923	1.18063	0.900043	1.31175	0.189606	0.553445
B3galt6	118.138	1.17953	0.601482	1.96104	0.049874	0.271187
Rab40b	70.9332	1.17813	0.687571	1.71347	0.0866254	0.368693
Tmeff2	852.312	1.1771	0.712096	1.65301	0.0983285	0.395261
Map1a	2862.3	1.17627	0.448695	2.62153	0.00875355	0.089183
Gm5124	47.5006	1.17627	0.806855	1.45784	0.144884	0.48358
Hist1h2be	31.7173	1.17476	0.77635	1.51318	0.130235	0.455074
Anp32e	4304.26	1.17249	0.414776	2.82681	0.00470136	0.0580521
Syt3	15.2015	1.17247	0.906279	1.29372	0.195762	0.561181
Fnta	2118.6	1.17109	0.446233	2.6244	0.00868019	0.0887972
Tspan13	477.774	1.17087	0.509997	2.29583	0.0216855	0.161883
Mak16	935.873	1.17015	0.479847	2.43859	0.0147445	0.126586
Ppat	477.317	1.16865	0.548367	2.13115	0.0330765	0.211371
C430049B03Rik	91.0286	1.16727	0.70895	1.64647	0.099666	0.398322
Gcat	156.892	1.16711	0.530415	2.20036	0.0277811	0.189134
Tm6sf1	17.381	1.16351	0.851703	1.3661	0.171907	0.527296
Ppif	370.599	1.16295	0.467368	2.4883	0.0128354	0.115009
S100a1	1710.94	1.16288	0.750246	1.55	0.121142	0.439304
Atad5	347.481	1.16263	0.55403	2.0985	0.0358608	0.222917
Rpl13a	13370.5	1.16262	0.408371	2.84697	0.00441378	0.0558905
Abcb4	65.7047	1.16215	0.642091	1.80994	0.0703052	0.329526
Pid1	1177.81	1.16194	0.425261	2.7323	0.00628947	0.0712078
Tyms	280.247	1.16112	0.595023	1.95139	0.0510105	0.274198
Tnfaip6	185.153	1.16067	0.621109	1.8687	0.0616646	0.308373
Nox4	21.6298	1.15895	0.813414	1.42479	0.154216	0.499492
Baz1a	694.052	1.15826	0.663088	1.74677	0.0806773	0.354864
Shkbp1	382.78	1.15813	0.537248	2.15567	0.0311091	0.20359
Cxcl12	11.9024	1.15804	0.939396	1.23275	0.217671	0.589419
Plk2	581.352	1.15721	0.676722	1.71002	0.0872627	0.370225
Fdps	2173.23	1.15702	0.4956	2.33459	0.0195651	0.152312
Zgrf1	160.77	1.15654	0.684967	1.68846	0.0913229	0.379639
Ifnar2	435.783	1.1557	0.517047	2.2352	0.0254042	0.178071
Nampt	1363.51	1.15487	0.480372	2.40412	0.0162114	0.135627
Ahcy	1731.94	1.1542	0.430225	2.68278	0.00730125	0.0783734
Mcm8	150.79	1.15408	0.563529	2.04795	0.0405644	0.239805
Imp3	616.709	1.15372	0.41838	2.75759	0.00582285	0.0673295
Esrrg	32.8257	1.15327	0.867426	1.32953	0.183674	0.544761
Lgi2	45.2302	1.15295	0.693342	1.66288	0.096336	0.390729
Heatr3	787.218	1.15253	0.429588	2.68286	0.00729947	0.0783734
Mcm4	981.5	1.15108	0.436909	2.6346	0.00842362	0.0868085
Trmt5	198.864	1.15082	0.523352	2.19894	0.0278825	0.189468
Urm1	1077.62	1.15069	0.412299	2.79092	0.00525589	0.0628061
Snrpd1	933.477	1.15048	0.464261	2.47809	0.0132088	0.116934
Strn4	2801.12	1.14979	0.420976	2.73124	0.00630959	0.0712894
Hcn2	34.5814	1.14958	0.730462	1.57378	0.115539	0.428984
Uba2	1768.08	1.14937	0.423909	2.71135	0.00670096	0.0744226
Iglon5	297.439	1.14917	0.633196	1.81488	0.0695426	0.327518
Nup85	1214.59	1.14832	0.449507	2.55463	0.0106301	0.102249
D7Ertd715e	160.533	1.1481	0.609295	1.88431	0.0595229	0.301272
Rps16	6766.48	1.14644	0.42409	2.70329	0.00686575	0.0752974
Trpm2	7.07417	1.14607	0.949322	1.20725	0.227335	0.600949
Prkar2b	523.421	1.14597	0.449071	2.55186	0.010715	0.102642
Dnmt1	2722.75	1.14515	0.416142	2.75183	0.00592625	0.0683104
Tns3	6249.5	1.14465	0.413857	2.76582	0.00567803	0.0662121
Frmd4b	958.628	1.14346	0.655665	1.74396	0.0811658	0.355824
Csmd2	686.569	1.14205	0.508251	2.24701	0.0246394	0.174751
Gm7120	246.296	1.14193	0.540025	2.11459	0.0344647	0.216934
Megf11	630.027	1.14027	0.572824	1.99061	0.046524	0.259693
Dhdh	19.7388	1.1392	0.877067	1.29888	0.193985	0.55912
Ifrd2	309.174	1.1386	0.533239	2.13525	0.0327404	0.210142
Smc4	1774.15	1.13833	0.503078	2.26273	0.0236524	0.17066
Prim2	380.493	1.13824	0.564705	2.01564	0.0438381	0.250695
Timp4	659.229	1.13586	0.651649	1.74306	0.0813238	0.35584
Kcnq5	87.9127	1.13514	0.569932	1.9917	0.0464036	0.259473
Cdh10	391.555	1.13481	0.499157	2.27345	0.022999	0.167848
Zfyve28	89.2948	1.13434	0.586218	1.93501	0.0529888	0.280783
Serp2	53.4657	1.13401	0.72662	1.56066	0.118604	0.434149
Gas7	2760.27	1.13021	0.51553	2.19232	0.0283561	0.192035
Nanos1	107.367	1.12986	0.609927	1.85246	0.0639604	0.314142
Zfp105	199.679	1.12973	0.623953	1.81059	0.0702038	0.329398
Gm3414	184.993	1.12921	0.597503	1.88988	0.0587743	0.29943
N4bp3	45.3243	1.12894	0.711764	1.58611	0.112714	0.424145
Dazap1	912.477	1.12891	0.419165	2.69324	0.00707624	0.0769745
Mdc1	2004.69	1.12889	0.489343	2.30694	0.0210581	0.159955
Slc7a1	2336.22	1.1287	0.567508	1.98888	0.0467146	0.260597
Spin2c	20.6515	1.12817	0.854692	1.31997	0.186844	0.55005
Sptb	326.686	1.12761	0.556192	2.02738	0.0426235	0.246568
Fahd1	199.547	1.12748	0.498737	2.26067	0.0237794	0.171048
Pgbd1	20.2679	1.12721	0.843216	1.33679	0.18129	0.541703
Tmem45a	119.756	1.12657	0.856497	1.31532	0.188402	0.552087
Galnt13	32.0068	1.12531	0.794278	1.41677	0.156549	0.502975
Calr	9165.36	1.12513	0.529337	2.12555	0.0335409	0.213131
Epb4.1l3	164.023	1.12429	0.883769	1.27215	0.20332	0.572362
Arhgap27	23.2848	1.12373	0.85404	1.31578	0.188249	0.552015
Neurl1b	344.15	1.12306	0.853921	1.31517	0.188451	0.552087
Mylpf	31.5983	1.12164	0.832173	1.34785	0.177707	0.536875
Gm12522	11.9382	1.12101	0.952388	1.17706	0.239173	0.614609
C1qa	6.07876	1.11821	0.952669	1.17377	0.240489	0.616494
Rxrg	25.4362	1.11784	0.870997	1.28341	0.19935	0.565286
Pcdha1	8.24855	1.11778	0.858127	1.30258	0.192718	0.558109
A330076H08Rik	61.4612	1.11725	0.626858	1.7823	0.0747007	0.3389
Rps19	5777.06	1.11675	0.386058	2.89269	0.00381952	0.0502748
Zfp239	295.529	1.11646	0.461007	2.42179	0.0154442	0.13093
Mrpl36	577.857	1.11625	0.450252	2.47917	0.013169	0.116655
Rims4	48.1364	1.11516	0.752525	1.48189	0.13837	0.471044
Crip1	36.534	1.11493	0.826562	1.34888	0.177376	0.536459
Nudcd2	786.703	1.11442	0.410489	2.71485	0.00663051	0.0739334
Phldb1	4124.46	1.11416	0.401846	2.77261	0.00556088	0.0653356
Svip	282.482	1.11363	0.593314	1.87697	0.0605227	0.305009
Ints4	1893.87	1.11322	0.441477	2.52158	0.0116828	0.108213
Hip1	3435.99	1.11283	0.581909	1.91237	0.0558285	0.290445
Snora7a	7.57629	1.1128	0.943386	1.17958	0.238166	0.614207
Akt3	1687.79	1.11191	0.401511	2.76931	0.00561754	0.0657568
Brsk2	369.107	1.11073	0.465877	2.38417	0.0171178	0.14036
Jazf1	193.314	1.1104	0.674055	1.64735	0.0994859	0.39806
Gm2115	186.554	1.11007	0.801674	1.38469	0.166148	0.518588
4933404O12Rik	387.678	1.10936	0.499482	2.22102	0.0263499	0.183234
Ppan	657.904	1.10846	0.467837	2.36933	0.0178202	0.14437
Dmp1	5.55999	1.10811	0.932537	1.18827	0.234728	0.6099
Gapdh	8382.15	1.10789	0.547641	2.02302	0.0430716	0.24834
Myh14	750.577	1.10775	0.591422	1.87303	0.0610646	0.306427
Slc7a8	28.8357	1.10767	0.781607	1.41718	0.156432	0.502865
Gar1	326.353	1.10756	0.475682	2.32837	0.0198927	0.153836
Prr5	97.0584	1.10693	0.627646	1.76362	0.0777958	0.347316
Rnaseh2b	535.369	1.10631	0.543067	2.03715	0.0416346	0.243361
Glrx3	332.942	1.10627	0.44367	2.49344	0.012651	0.114235
Olig1	8154.7	1.10529	0.537795	2.05523	0.0398572	0.236726
Plin3	692.685	1.10494	0.859981	1.28484	0.198848	0.565006
Msrb3	185.984	1.10491	0.624054	1.77054	0.0766376	0.34423
4930513N10Rik	19.5314	1.10323	0.838358	1.31594	0.188194	0.551969
Prkcq	1057.4	1.10323	0.532327	2.07246	0.0382227	0.231459
Mrto4	751.345	1.10303	0.412854	2.67173	0.00754615	0.0803679
Tep1	102.187	1.10278	0.844747	1.30545	0.191739	0.556791
Lhfpl2	840.561	1.10232	0.617397	1.78544	0.0741901	0.338227
Got2	3218.97	1.09981	0.403759	2.72392	0.00645123	0.072378
Rassf7	50.9932	1.09928	0.725409	1.51539	0.129675	0.453949
St6galnac4	392.446	1.09914	0.55938	1.96492	0.0494237	0.269885
Ak4	1064.76	1.0985	0.513197	2.1405	0.0323146	0.208364
Nfil3	295.697	1.09747	0.528509	2.07653	0.0378448	0.230342
A330041J22Rik	7.77901	1.09737	0.943415	1.16319	0.244752	0.622154
Pop1	211.618	1.09649	0.488114	2.24638	0.0246799	0.174751
Xlr4b	7.9736	1.09609	0.854412	1.28286	0.19954	0.5657
Gm2a	5693.44	1.09604	0.574757	1.90697	0.0565246	0.292545
Spred1	2825.5	1.09599	0.479899	2.2838	0.0223833	0.164901
Mdm1	143.814	1.09571	0.658124	1.6649	0.0959336	0.389548
Twistnb	264.502	1.0928	0.503681	2.16964	0.0300344	0.199541
Apold1	22.1418	1.09273	0.891175	1.22617	0.220135	0.591596
Nde1	1863.34	1.09234	0.556737	1.96204	0.0497582	0.270732
Asns	2121.73	1.09181	0.427553	2.55363	0.0106606	0.102449
Rad51c	88.7346	1.09079	0.712587	1.53075	0.125832	0.447152
Rnf165	262.346	1.08723	0.609361	1.78422	0.0743878	0.338687
Fam69b	371.364	1.08719	0.469182	2.31719	0.0204932	0.157309
Zfp493	107.518	1.08703	0.595015	1.82689	0.0677166	0.323014
Ksr2	17.4143	1.08683	0.902974	1.20361	0.228741	0.602505
Gabrb2	21.6244	1.08622	0.927056	1.17168	0.241324	0.617193
Eif4a1	13810.6	1.08593	0.401554	2.70432	0.00684433	0.0751803
Rps13	4702.17	1.08579	0.401435	2.70477	0.00683513	0.0751803
Timm10b	337.683	1.08563	0.570423	1.9032	0.0570141	0.293452
Cdr2l	985.593	1.08437	0.530274	2.04492	0.0408632	0.240761
Shroom2	922.039	1.084	0.414809	2.61326	0.00896823	0.090686
Cep135	161.406	1.08302	0.547083	1.97962	0.0477465	0.264369
Whrn	349.479	1.08299	0.472642	2.29136	0.0219428	0.162856
9630033F20Rik	272.267	1.08294	0.525335	2.06142	0.0392626	0.234775
Map4k5	1711.09	1.08268	0.445055	2.4327	0.0149868	0.12806
Impdh1	417.316	1.08154	0.578787	1.86863	0.0616746	0.308373
Npm1	10211	1.08043	0.460139	2.34806	0.0188715	0.149573
Hspa5	7625.77	1.07951	0.545846	1.97768	0.0479644	0.264569
Lcorl	830.52	1.0795	0.548196	1.96919	0.0489313	0.267999
Vars	3137.21	1.07912	0.430778	2.50505	0.0122434	0.111706
Fam57b	52.8077	1.07723	0.72446	1.48694	0.137031	0.469612
Bend6	155.369	1.07572	0.51293	2.09721	0.0359752	0.223181
Adcy3	262.954	1.07511	0.600841	1.78935	0.073559	0.336815
Ddx11	262.369	1.07386	0.611331	1.75659	0.0789874	0.350207
Ttll9	9.21147	1.07289	0.950753	1.12846	0.259125	0.637121
Prps1l3	606.95	1.07226	0.459002	2.33606	0.0194879	0.151964
H1fx	609.766	1.07206	0.449872	2.38304	0.0171704	0.140709
Peli1	1840.28	1.07104	0.461803	2.31925	0.0203813	0.156749
Ptgr2	774.389	1.07102	0.648292	1.65207	0.0985207	0.395774
Cacna2d4	10.2615	1.07011	0.918447	1.16513	0.243968	0.621179
Pask	208.376	1.07	0.578165	1.85068	0.0642154	0.314534
Itm2a	600.66	1.06997	0.615884	1.73728	0.082337	0.358537
Pik3r3	1847.13	1.0685	0.580742	1.83989	0.0657845	0.318133
Efcab11	80.5106	1.06827	0.599106	1.7831	0.0745692	0.338852
Ptges3l	75.2892	1.06797	0.775504	1.37714	0.16847	0.521766
Gm5126	25.4279	1.06665	0.816039	1.30711	0.191177	0.555944
Myef2	1485.93	1.0659	0.469616	2.26973	0.0232241	0.168709
Col9a3	3788.76	1.06552	0.583009	1.82763	0.0676054	0.322976
Gucy1b3	445.659	1.06485	0.481906	2.20967	0.0271279	0.186604
Zmynd19	400.781	1.06484	0.483686	2.20152	0.0276994	0.188866
Ccdc14	129.504	1.06417	0.543149	1.95926	0.0500821	0.271755
Dpy19l1	1590.72	1.06378	0.465249	2.28647	0.022227	0.164182
Rrs1	1025.35	1.06369	0.444441	2.39332	0.0166965	0.138037
Htr2a	5.86045	1.06274	0.943713	1.12613	0.26011	0.63813
Fam110a	194.671	1.06203	0.629223	1.68784	0.0914415	0.379676
BC048644	6.46909	1.06179	0.942612	1.12644	0.25998	0.637993
Grin2c	8.1813	1.06155	0.952273	1.11475	0.264957	0.641883
Lsm6	1086.56	1.0613	0.434594	2.44205	0.0146042	0.125556
Maff	132.243	1.06082	0.631882	1.67882	0.0931864	0.38298
Ppapdc2	314.046	1.06016	0.491309	2.15783	0.0309408	0.202868
Man2a1	213.725	1.05928	0.612311	1.72997	0.0836361	0.361189
Mesdc1	217.386	1.05894	0.523069	2.02448	0.0429213	0.247677
Pcdhb11	310.392	1.05864	0.677806	1.56186	0.11832	0.433449
Foxo6	90.4832	1.05862	0.663258	1.59609	0.110468	0.420357
Etv5	2993.76	1.05821	0.657016	1.61063	0.10726	0.413443
Arhgef28	140.83	1.05699	0.740331	1.42772	0.153372	0.498174
Pmel	138.615	1.05675	0.558115	1.89342	0.0583016	0.29778
Rcl1	367.452	1.05578	0.540503	1.95332	0.0507812	0.273771
Ccdc58	188.246	1.05522	0.490751	2.15022	0.0315376	0.205439
Rbbp8	388.879	1.0552	0.613158	1.72093	0.0852636	0.365047
Palb2	75.8855	1.05519	0.590527	1.78686	0.07396	0.337617
Dock4	807.85	1.05503	0.558461	1.88918	0.0588676	0.299512
Klf8	43.6372	1.055	0.746839	1.41262	0.157768	0.505301
Aim1	118.296	1.05497	0.899956	1.17224	0.241099	0.617193
Lss	1374.5	1.0547	0.556692	1.89459	0.0581474	0.297524
Cdh15	5.67129	1.05459	0.952487	1.10719	0.26821	0.645978
Tanc2	629.211	1.05446	0.540465	1.95103	0.0510532	0.274262
Mrpl54	301.674	1.05383	0.520244	2.02565	0.0428009	0.247288
Bzw2	1787.51	1.0529	0.507367	2.07523	0.0379651	0.230729
Lgals1	5187.56	1.05252	0.738879	1.42448	0.154308	0.49953
Nifk	894.836	1.05241	0.458037	2.29765	0.0215817	0.161804
Vegfa	3586.08	1.0523	0.512497	2.05329	0.0400446	0.237739
Znrf2	192.146	1.05229	0.561816	1.87301	0.0610666	0.306427
Slc22a23	3078.66	1.05213	0.499731	2.10539	0.0352576	0.219948
Abcb7	608.406	1.05179	0.460237	2.28533	0.0222935	0.164413
Xlr	7.4237	1.05099	0.846273	1.2419	0.214272	0.585418
H2-Q5	13.4146	1.05005	0.927136	1.13258	0.257393	0.634645
Grin1	25.8058	1.04993	0.795972	1.31906	0.187149	0.550358
Acap3	2111.6	1.04969	0.442177	2.37392	0.0176006	0.143312
Snca	451.274	1.04939	0.859549	1.22086	0.222139	0.594465
G3bp1	2983.73	1.04896	0.3984	2.63294	0.00846486	0.0871054
Pdgfra	3511.32	1.04718	0.718502	1.45744	0.144994	0.483614
Akr1b3	20.0513	1.04695	0.840069	1.24627	0.212665	0.583977
Lpgat1	500.545	1.04652	0.459811	2.27599	0.0228467	0.166911
As3mt	18.7736	1.04514	0.851294	1.22771	0.219555	0.590753
Shq1	127.029	1.04505	0.551779	1.89396	0.0582302	0.297524
Eri1	1030.21	1.04496	0.436687	2.39292	0.0167148	0.138106
Hspd1	6166.72	1.04476	0.407771	2.56212	0.0104035	0.10085
3110070M22Rik	17.1524	1.0437	0.848155	1.23055	0.218492	0.589705
Mdga2	331.796	1.04295	0.640058	1.62946	0.103215	0.405866
Mtmr4	800.19	1.04168	0.450195	2.31384	0.0206765	0.157978
1700030C10Rik	16.6626	1.04162	0.94029	1.10777	0.267963	0.645923
Afap1l2	2149.19	1.04034	0.408038	2.5496	0.0107845	0.102905
Pkm	23750.2	1.03955	0.468499	2.21889	0.0264939	0.183777
Dhcr24	1528.94	1.0395	0.453707	2.29114	0.0219555	0.162864
Mast1	40.7462	1.03942	0.763068	1.36216	0.173146	0.528933
Adpgk	539.403	1.03899	0.511141	2.03269	0.0420841	0.244422
Panx1	479.16	1.03827	0.600267	1.72968	0.0836877	0.361189
Mb21d2	477.593	1.03765	0.492285	2.10782	0.0350462	0.219065
Lsm3	412.631	1.03693	0.530502	1.95462	0.050628	0.27334
Ccdc184	16.8409	1.03637	0.939388	1.10324	0.269925	0.6472
Rps3	12352.7	1.03527	0.406736	2.54531	0.0109182	0.103317
Topbp1	1696.78	1.03446	0.447116	2.31363	0.0206883	0.157982
Ptcra	9.77866	1.03386	0.921218	1.12228	0.261743	0.639117
Setd8	1506.98	1.03384	0.47874	2.1595	0.0308117	0.202401
Frem1	135.987	1.03321	0.719743	1.43553	0.151137	0.493735
Gpi1	9856.11	1.03245	0.451095	2.28876	0.0220934	0.16354
Dnajc21	234.973	1.03201	0.497845	2.07295	0.0381772	0.23136
Kcnip1	19.257	1.03157	0.837892	1.23115	0.218265	0.589435
Uri1	774.614	1.03157	0.412521	2.50064	0.0123968	0.112446
Xlr3b	50.2115	1.03039	0.952676	1.08157	0.279443	0.657572
Hnrnpab	5931.13	1.03033	0.4035	2.55347	0.0106655	0.102449
Pcolce2	77.655	1.03003	0.794785	1.29599	0.19498	0.560604
Sh2d4b	6.07721	1.02997	0.95178	1.08215	0.279184	0.657404
Ly75	12.4421	1.02988	0.913367	1.12757	0.259502	0.637186
Gga2	629.367	1.0297	0.44202	2.32954	0.0198305	0.153525
Srsf12	74.73	1.02939	0.697833	1.47512	0.14018	0.475011
Eif5a2	441.371	1.02928	0.434604	2.36832	0.017869	0.144491
Timm8a1	455.314	1.02894	0.455261	2.26012	0.023814	0.171163
Scarb1	1280.04	1.02823	0.558502	1.84104	0.0656155	0.318039
Calm2	6389.79	1.02817	0.561971	1.82957	0.0673143	0.322083
App	12990.4	1.02787	0.557084	1.84508	0.0650255	0.31709
Rap1gap2	197.667	1.02758	0.490211	2.09619	0.036065	0.223392
Mb21d1	38.4591	1.02747	0.818939	1.25464	0.209609	0.580033
Emilin2	25.8131	1.02718	0.794685	1.29256	0.196162	0.561694
Fam188a	485.536	1.0265	0.463972	2.21242	0.0269377	0.18573
Cct8	3781.76	1.02633	0.452804	2.2666	0.0234144	0.169467
Chrac1	287.203	1.02597	0.592569	1.73139	0.0833826	0.360646
Creld2	682.903	1.02577	0.642456	1.59664	0.110346	0.420173
Tra2b	1976.58	1.0241	0.426641	2.40037	0.0163785	0.136536
Ankrd34a	10.2744	1.024	0.95223	1.07537	0.28221	0.659295
Abracl	211.201	1.02392	0.520226	1.96822	0.0490433	0.268196
Abhd2	960.248	1.02316	0.49868	2.05172	0.0401964	0.238336
Msrb1	217.474	1.02164	0.619991	1.64783	0.0993884	0.397923
Kbtbd8	132.622	1.02161	0.65685	1.55532	0.119869	0.436953
Nav1	2596.45	1.02159	0.593231	1.72208	0.0850544	0.364817
Tymp	30.2121	1.02093	0.760546	1.34237	0.179476	0.539276
Amotl2	2295.76	1.02089	0.488147	2.09135	0.0364966	0.225269
S100a14	14.9833	1.02034	0.931904	1.0949	0.27356	0.651344
Napepld	86.6005	1.02033	0.58487	1.74454	0.0810658	0.355824
Sdc1	502.058	1.01953	0.511344	1.99383	0.0461709	0.259175
Ept1	1104.34	1.01833	0.524208	1.94261	0.052063	0.277788
Adamts14	24.6254	1.01777	0.84075	1.21055	0.226069	0.599186
Tesk2	86.0377	1.01759	0.622872	1.6337	0.102322	0.403554
Rab39	9.64249	1.01647	0.921929	1.10255	0.270223	0.647349
Nasp	1603.24	1.01598	0.404071	2.51436	0.0119247	0.109584
Pdia5	222.469	1.01551	0.579722	1.75172	0.0798215	0.352242
Slc44a1	1361.63	1.01548	0.470549	2.15807	0.030922	0.20284
Gas2	219.212	1.01526	0.533334	1.90361	0.0569609	0.293394
Nhp2	1156.23	1.0151	0.478222	2.12264	0.0337836	0.214187
Mrpl19	484.52	1.0148	0.431519	2.35168	0.0186887	0.148882
Opa3	581.547	1.01473	0.459596	2.20787	0.0272532	0.187028
Bola2	377.779	1.01462	0.603668	1.68076	0.0928101	0.382408
Gprin1	191.749	1.01462	0.543748	1.86597	0.0620458	0.30938
Clec2l	22.3935	1.01342	0.820028	1.23583	0.216522	0.587672
Sema4c	884.685	1.01334	0.580118	1.74679	0.0806739	0.354864
Ccnd2	3010.75	1.01281	0.55444	1.82674	0.0677396	0.323014
Bex4	231.258	1.01246	0.474079	2.13565	0.0327082	0.210031
Ccdc18	92.9981	1.0121	0.716518	1.41253	0.157794	0.505301
4632428C04Rik	7.4203	1.01201	0.945245	1.07064	0.284333	0.660855
Rnf141	230.437	1.01173	0.530648	1.90659	0.0565733	0.292581
Map4k1	59.1791	1.01156	0.646308	1.56513	0.117552	0.432442
Arxes2	287.886	1.01149	0.452644	2.23462	0.025442	0.178247
Spty2d1	454.517	1.0112	0.490629	2.06102	0.0393008	0.234815
Bysl	628.893	1.01097	0.42793	2.36247	0.0181538	0.145936
Ybx1	6724.89	1.01035	0.396473	2.54835	0.0108234	0.102964
Trim2	1464.65	1.00904	0.599063	1.68437	0.0921097	0.38158
Gm10658	9.64509	1.00856	0.924931	1.09042	0.27553	0.653259
Rasal1	15.0082	1.0085	0.936117	1.07732	0.281336	0.658662
Itpripl1	82.8508	1.00781	0.65378	1.54152	0.123191	0.443062
Tmem117	298.24	1.0078	0.719429	1.40084	0.161263	0.511317
Car14	109.656	1.00735	0.62616	1.60877	0.107667	0.413798
Fzd4	105.875	1.00639	0.607572	1.6564	0.0976399	0.39351
Timm50	1036.3	1.00604	0.447854	2.24636	0.0246813	0.174751
Wdr3	778.435	1.00499	0.462888	2.17113	0.0299214	0.199073
Nlgn3	1718.13	1.00477	0.54521	1.8429	0.0653438	0.317757
Papln	38.4033	1.00421	0.879643	1.14161	0.253617	0.630777
Cxcr2	39.0567	1.00387	0.81816	1.22698	0.21983	0.591072
Uba1y	86.2542	1.00321	0.857501	1.16992	0.242031	0.618325
Gng2	1689.45	1.00277	0.548206	1.82918	0.0673733	0.322145
Sept1	24.6628	1.00272	0.864986	1.15923	0.246361	0.624148
Lbr	551.64	1.00248	0.621159	1.61389	0.106551	0.411747
Mgat4a	482.131	1.00161	0.49042	2.04236	0.0411162	0.241744
Jakmip3	14.9012	1.00137	0.882363	1.13487	0.25643	0.63362
Spats2	729.339	1.00119	0.450737	2.22122	0.0263359	0.183234
Camk1	1307.53	1.00111	0.605484	1.65341	0.0982482	0.395052
Nkx6-2	292.138	0.999374	0.685067	1.4588	0.144621	0.482947
Lsm2	346.589	0.997686	0.523359	1.90631	0.0566098	0.292662
Bgn	382.232	0.997416	0.59597	1.6736	0.0942091	0.385291
Pcdhga4	96.3029	0.996927	0.872971	1.14199	0.253457	0.630605
Actr3b	132.948	0.99662	0.534802	1.86353	0.0623877	0.310387
Tmem14a	126.465	0.996004	0.614237	1.62153	0.104904	0.408561
Ldlrad3	2511.37	0.995602	0.438327	2.27137	0.0231248	0.168328
Insm1	60.8337	0.995454	0.83924	1.18614	0.235568	0.610773
Cntn2	7.73537	0.995438	0.942709	1.05593	0.290999	0.666466
Cyb5r2	79.4476	0.995327	0.787254	1.2643	0.206122	0.57539
Spire2	23.1491	0.991685	0.859391	1.15394	0.248525	0.626872
Seh1l	1140.21	0.99136	0.475686	2.08406	0.0371544	0.227414
Tfb1m	105.223	0.990861	0.56694	1.74774	0.0805098	0.354684
9230114K14Rik	12.3007	0.99058	0.920943	1.07561	0.282099	0.659295
Ercc6l2	602.439	0.990303	0.543325	1.82267	0.0683532	0.324827
Sft2d3	126.33	0.989589	0.601101	1.64629	0.0997034	0.398322
Taf10	650.096	0.989234	0.542519	1.82341	0.0682413	0.324775
Blvra	199.453	0.98851	0.621383	1.59082	0.111649	0.422265
Pnpla3	88.2212	0.987908	0.760424	1.29915	0.193891	0.559078
Pnpt1	590.545	0.987289	0.505622	1.95262	0.0508641	0.273981
S100a6	345.542	0.985721	0.816143	1.20778	0.227132	0.600629
Adm	308.163	0.984962	0.791989	1.24366	0.213626	0.584875
Exosc2	541.051	0.984327	0.430648	2.28569	0.0222727	0.164394
D630003M21Rik	75.1894	0.984267	0.847339	1.1616	0.245399	0.62268
Rpa3	217.249	0.982749	0.528074	1.86101	0.062743	0.31116
Trio	3716.34	0.982449	0.520172	1.8887	0.0589318	0.299579
Mina	241.751	0.982388	0.498297	1.97149	0.0486679	0.267187
Zfp458	62.1668	0.981775	0.647415	1.51645	0.129405	0.453533
Eif2s1	1164.66	0.980502	0.417997	2.34571	0.0189906	0.150008
Gars	3281.18	0.979446	0.42819	2.28741	0.022172	0.164035
Haus3	247.52	0.978484	0.532188	1.8386	0.0659734	0.318936
Rad51b	64.1488	0.978397	0.665596	1.46996	0.141573	0.477537
Gnl3	1083.72	0.977244	0.447599	2.1833	0.0290135	0.195353
Ruvbl1	647.983	0.976355	0.416632	2.34345	0.0191064	0.150667
Rplp2	5031.03	0.975022	0.387688	2.51497	0.0119044	0.109584
Sass6	188.014	0.975012	0.568781	1.71421	0.0864895	0.368445
Thumpd1	724.521	0.974912	0.460156	2.11866	0.0341195	0.215528
Acat2	1409.39	0.973673	0.438413	2.2209	0.0263574	0.183234
Fam213b	57.2023	0.973589	0.700742	1.38937	0.164721	0.516508
Dna2	113.209	0.973322	0.600162	1.62176	0.104854	0.408561
Psmg1	294.133	0.972187	0.474791	2.04761	0.0405981	0.239805
Vrk1	491.439	0.971813	0.522549	1.85975	0.0629203	0.311708
Ptpro	720.554	0.971707	0.418011	2.3246	0.0200935	0.155046
Gm13498	6.03724	0.971508	0.951168	1.02138	0.307073	0.683889
Gmip	148.195	0.971437	0.655144	1.48278	0.138132	0.470712
Xrcc2	171.454	0.971398	0.54896	1.76952	0.0768064	0.344878
Apc2	928.743	0.969296	0.501172	1.93406	0.0531061	0.281033
Ranbp17	151.928	0.969101	0.52284	1.85353	0.0638059	0.313819
Eif1a	776.943	0.968958	0.542029	1.78765	0.0738326	0.337365
Rnf152	32.0408	0.968335	0.771145	1.25571	0.209221	0.579997
Lctl	15.1365	0.967658	0.951566	1.01691	0.309196	0.684523
Rnf113a1	91.4987	0.967521	0.599418	1.6141	0.106506	0.411747
Slitrk3	267.414	0.966711	0.697624	1.38572	0.165833	0.518297
Mx2	80.659	0.966007	0.582369	1.65876	0.0971651	0.3925
St3gal5	585.45	0.965734	0.751471	1.28513	0.198748	0.565006
Plcxd2	203.003	0.965704	0.534498	1.80675	0.0708012	0.330422
Mphosph10	620.368	0.964978	0.48248	2.00004	0.045496	0.257434
Vldlr	2113.62	0.964573	0.610098	1.58101	0.113875	0.425854
Ccdc166	47.4901	0.964529	0.749744	1.28648	0.198276	0.564582
Ipo7	2448.73	0.964476	0.432633	2.22931	0.025793	0.180345
Nsun3	85.7169	0.964364	0.658664	1.46412	0.143161	0.480576
Armc6	395.767	0.963249	0.475626	2.02522	0.0428444	0.247438
Snx7	118.652	0.963207	0.700806	1.37443	0.169309	0.522841
Hyls1	191.502	0.962783	0.650994	1.47894	0.139156	0.472685
Polr1d	1863.75	0.962715	0.3953	2.43541	0.0148751	0.127338
Usp1	1039.91	0.962657	0.420124	2.29136	0.0219425	0.162856
Eaf1	797.643	0.962503	0.493214	1.95149	0.0509984	0.274198
Cplx1	76.4017	0.961783	0.663908	1.44867	0.14743	0.487661
Atp13a3	1590.18	0.96017	0.405575	2.36743	0.0179121	0.144587
B4galnt4	520.498	0.960088	0.550705	1.74338	0.0812671	0.35584
Pcsk4	80.3423	0.959411	0.617943	1.55259	0.120522	0.437962
Cdkn2aipnl	622.943	0.958779	0.463974	2.06645	0.038786	0.233332
Agfg1	1318.45	0.957972	0.499152	1.9192	0.0549589	0.287518
Eif2b3	307.851	0.957913	0.507069	1.88912	0.0588759	0.299512
2310039H08Rik	218.286	0.957083	0.499797	1.91494	0.0555	0.289273
Dclre1b	324.447	0.956921	0.446476	2.14328	0.0320909	0.20766
Cdrt4	10.2906	0.956795	0.945824	1.0116	0.311729	0.688013
Fancl	83.0578	0.956711	0.585293	1.63459	0.102136	0.40316
Trmt61a	205.39	0.956702	0.572745	1.67038	0.0948443	0.387122
Lrp11	860.153	0.956457	0.616491	1.55145	0.120793	0.438477
Ptpn13	1079.28	0.956059	0.519041	1.84197	0.0654795	0.318039
Cyp39a1	509.159	0.95596	0.691017	1.38341	0.166539	0.518924
Begain	20.7343	0.955003	0.820877	1.16339	0.24467	0.622154
Plcb1	283.583	0.953208	0.468704	2.03371	0.041981	0.244291
Ispd	67.7433	0.952452	0.622927	1.529	0.126266	0.448013
Pde1a	23.2209	0.952197	0.872162	1.09177	0.274936	0.652292
Hipk2	1003.08	0.951482	0.609557	1.56094	0.118538	0.43402
Rbl1	326.368	0.949059	0.717728	1.32231	0.186065	0.549061
Prkag3	6.10272	0.948427	0.952364	0.995866	0.319315	0.697027
Srsf3	3600.64	0.948413	0.394331	2.40512	0.0161671	0.13542
Zbed4	771.988	0.94833	0.475474	1.99449	0.046098	0.25907
Bop1	1321.42	0.94752	0.447605	2.11686	0.0342713	0.216203
S1pr2	538.506	0.947395	0.531909	1.78112	0.0748925	0.339001
Slc4a8	367.319	0.94685	0.685572	1.38111	0.167245	0.519995
Dysf	52.1036	0.946526	0.69681	1.35837	0.174346	0.530923
Mapk8ip2	194.759	0.946126	0.720025	1.31402	0.18884	0.552421
Haus4	154.815	0.945136	0.53521	1.76591	0.0774102	0.346811
Lrrc3	7.95005	0.943929	0.95141	0.992136	0.321131	0.698577
Acsl4	574.546	0.94376	0.635949	1.48402	0.137804	0.470637
Traf4	4509.64	0.943614	0.608642	1.55036	0.121055	0.439102
Ankrd49	384.066	0.94244	0.463614	2.03281	0.0420714	0.244422
Cct7	5102.3	0.942345	0.393714	2.39348	0.0166895	0.138037
Ttf2	499.564	0.941741	0.569034	1.65498	0.097928	0.394177
Bcor	793.003	0.93962	0.427895	2.19591	0.0280983	0.190639
Acy3	63.8597	0.939461	0.735091	1.27802	0.201242	0.568455
Gldn	5.66917	0.938931	0.941045	0.997754	0.318399	0.695876
Cstf2	3111.27	0.938018	0.48032	1.9529	0.0508312	0.273909
Rps11	5753.36	0.93771	0.393283	2.38431	0.017111	0.14036
Yrdc	275.188	0.937227	0.460939	2.0333	0.0420221	0.244305
Rps6ka1	182.516	0.936732	0.68918	1.3592	0.174084	0.530472
Cit	217.616	0.936365	0.756304	1.23808	0.215686	0.587128
Mrpl17	830.112	0.936155	0.476446	1.96487	0.0494291	0.269885
Urb2	514.487	0.935844	0.439852	2.12763	0.0333676	0.212319
Tdrd7	1846.27	0.934903	0.609102	1.53489	0.124811	0.445947
Trim28	4911.15	0.934732	0.397982	2.34868	0.0188402	0.149573
Kcnj14	12.2076	0.934083	0.917216	1.01839	0.308493	0.684017
Sigmar1	555.477	0.933375	0.42631	2.18943	0.0285658	0.193174
Fam19a2	49.7989	0.933145	0.740239	1.2606	0.207453	0.577575
Nfkbib	323.044	0.932748	0.540088	1.72703	0.0841624	0.362675
Kti12	223.455	0.9326	0.578043	1.61337	0.106663	0.411747
Map2k3os	38.06	0.931639	0.723299	1.28804	0.197731	0.564196
N6amt1	146.246	0.931593	0.609705	1.52794	0.126527	0.448048
Xbp1	902.209	0.931538	0.575455	1.61878	0.105494	0.409944
Rpl36al	1595.84	0.931212	0.405282	2.29769	0.0215797	0.161804
Lrrfip1	1264.08	0.930393	0.560157	1.66095	0.0967235	0.391763
Chchd4	308.153	0.930179	0.447531	2.07847	0.0376664	0.229555
4930452B06Rik	30.5802	0.930174	0.851424	1.09249	0.274617	0.652197
Tomm5	517.269	0.929931	0.502893	1.84916	0.064434	0.314973
Naalad2	8.96448	0.9298	0.897529	1.03596	0.300223	0.677687
Ccdc101	188.609	0.929635	0.5551	1.67472	0.0939897	0.385058
Tonsl	244.713	0.929501	0.589366	1.57712	0.114768	0.427706
Ptpla	273.448	0.928606	0.467812	1.985	0.0471448	0.261817
Rps5	8574.06	0.928084	0.390177	2.37862	0.0173776	0.141826
Zfp948	296.329	0.928039	0.50671	1.8315	0.0670258	0.321436
Gipc1	1714.06	0.92664	0.409089	2.26513	0.0235048	0.170025
Ctnna3	7.4297	0.926386	0.952446	0.972639	0.330733	0.706557
Nup50	1359.58	0.92632	0.403274	2.297	0.0216189	0.161883
Rps15a	5518.23	0.925325	0.395403	2.34021	0.019273	0.151281
Greb1l	18.1401	0.92454	0.86264	1.07176	0.28383	0.660524
Enpp3	37.7205	0.924129	0.876631	1.05418	0.291799	0.667208
Emid1	10.0651	0.923998	0.946299	0.976434	0.328849	0.704534
Dtymk	673.837	0.9235	0.462405	1.99717	0.0458071	0.258264
Hsp90b1	9940.12	0.922127	0.551864	1.67093	0.0947353	0.386813
Ehd1	1642.13	0.921066	0.420913	2.18826	0.0286508	0.193555
Scn3a	16.9087	0.920848	0.914859	1.00655	0.314153	0.690528
Tmco4	53.4605	0.920266	0.653021	1.40925	0.158763	0.506485
Fam83h	48.4279	0.920139	0.856772	1.07396	0.28284	0.659512
Lsm8	450.989	0.919153	0.487304	1.8862	0.059268	0.300851
Rbmxl1	1641.69	0.919054	0.397792	2.31039	0.0208664	0.158823
Rbmx2	205.569	0.918527	0.54393	1.68869	0.0912797	0.379639
Saal1	345.473	0.917292	0.515376	1.77985	0.0751007	0.339506
H1f0	3031.69	0.917193	0.52266	1.75486	0.0792837	0.350728
Ears2	112.59	0.916008	0.544298	1.68292	0.0923913	0.381913
Nr4a1	1860.26	0.915633	0.697818	1.31214	0.189473	0.55338
Aff3	96.1175	0.915007	0.645729	1.41701	0.156479	0.502865
Serpini1	79.9366	0.914628	0.819176	1.11652	0.264199	0.640712
D16Ertd472e	319.014	0.914098	0.563481	1.62223	0.104753	0.408561
Nudt19	465.972	0.913428	0.550449	1.65942	0.0970302	0.392295
Gpr85	147.696	0.913283	0.669788	1.36354	0.172713	0.528044
Dynll1	2697.76	0.91281	0.466806	1.95544	0.0505315	0.273081
Dek	1769.82	0.911912	0.405296	2.24999	0.0244494	0.173977
Grk5	174.708	0.910937	0.53458	1.70402	0.0883765	0.372581
Aatf	617.931	0.910497	0.473759	1.92186	0.0546234	0.28641
Atp8a2	13.8497	0.910495	0.887864	1.02549	0.305132	0.68243
Cyp51	3176.49	0.909923	0.463385	1.96364	0.0495713	0.270146
2700062C07Rik	143.33	0.909812	0.527749	1.72395	0.0847173	0.364169
Zbed3	752.833	0.909559	0.49943	1.82119	0.0685775	0.325569
Fkrp	325.856	0.909035	0.507757	1.7903	0.0734065	0.336664
Mphosph6	467.829	0.908007	0.507661	1.78861	0.0736775	0.336987
Slc22a15	46.0689	0.907816	0.779197	1.16507	0.243992	0.621179
Agpat4	1202.26	0.907702	0.569729	1.59322	0.111112	0.421487
2310009B15Rik	92.2989	0.90747	0.586579	1.54705	0.12185	0.440332
Unc5a	270.15	0.907148	0.618715	1.46618	0.142599	0.479612
Rasa3	6433.51	0.907083	0.480787	1.88666	0.0592054	0.300642
Ppard	875.597	0.906767	0.433141	2.09347	0.0363073	0.224595
Snrnp40	587.206	0.906403	0.42899	2.11288	0.0346114	0.217466
Zfp324	251.26	0.905897	0.521666	1.73655	0.0824671	0.358537
Erich1	120.129	0.905614	0.579583	1.56253	0.118164	0.433422
Gemin6	122.849	0.905363	0.566382	1.5985	0.109931	0.419392
Dtd1	508.774	0.905086	0.42953	2.10715	0.0351043	0.219284
Tarsl2	463.606	0.904436	0.506509	1.78563	0.0741598	0.338227
Lmnb2	622.822	0.904402	0.484816	1.86546	0.0621176	0.309535
Loxl3	308.623	0.904089	0.780316	1.15862	0.246611	0.624228
Rpl32	8720.68	0.904085	0.468394	1.93018	0.0535845	0.282976
Strc	103.64	0.903969	0.823736	1.0974	0.272466	0.65016
2810429I04Rik	6.0409	0.903593	0.952429	0.948725	0.342761	0.715784
Dusp19	132.899	0.903386	0.536603	1.68353	0.0922733	0.381913
Cenpj	228.899	0.902714	0.591392	1.52642	0.126905	0.4487
Hmgn1	3282.41	0.902652	0.472358	1.91095	0.0560109	0.290854
Ostf1	599.765	0.900965	0.571844	1.57554	0.115131	0.428149
Adamts4	912.226	0.900012	0.534734	1.6831	0.0923552	0.381913
E430018J23Rik	50.1113	0.899695	0.741161	1.2139	0.224786	0.598163
Slc45a4	823.632	0.899302	0.498805	1.80291	0.0714019	0.33145
Fgl1	6.71811	0.899072	0.948163	0.948226	0.343015	0.715796
Ppp2r2a	2148.83	0.898923	0.400812	2.24276	0.0249126	0.17568
Isoc2b	64.5445	0.898412	0.638256	1.4076	0.159248	0.507456
Grasp	342.253	0.898343	0.654357	1.37286	0.169795	0.523783
Atpaf1	319.732	0.898228	0.456278	1.9686	0.0489994	0.268061
Trp53cor1	40.0015	0.898027	0.836871	1.07308	0.283236	0.659802
Rell1	707.405	0.896571	0.509841	1.75853	0.0786573	0.349491
9330133O14Rik	102.249	0.896204	0.617673	1.45093	0.146798	0.48603
Rpe	745.886	0.895896	0.515742	1.7371	0.0823695	0.358537
Snhg6	657.158	0.895841	0.580434	1.5434	0.122734	0.4421
Cep170b	468.087	0.895786	0.524249	1.7087	0.0875057	0.370691
Ak6	285.048	0.895755	0.4878	1.83632	0.0663106	0.320233
Pabpc4	897.86	0.895728	0.578874	1.54736	0.121776	0.440332
Gchfr	19.0957	0.895288	0.952619	0.939817	0.347312	0.717525
Ap1s2	373.864	0.894263	0.529587	1.6886	0.0912954	0.379639
Cacnb4	144.644	0.893917	0.738652	1.2102	0.226202	0.599283
Rab39b	464.023	0.892002	0.458882	1.94386	0.0519127	0.277553
Syde2	214.774	0.891663	0.523945	1.70183	0.088788	0.373753
Ubb	1747.09	0.891286	0.536633	1.66088	0.0967366	0.391763
Rpf2	341.577	0.891177	0.491211	1.81424	0.0696404	0.327726
Syngr2	556.421	0.890714	0.470598	1.89273	0.0583939	0.298034
Nipsnap1	336.711	0.890295	0.464464	1.91682	0.0552606	0.28824
Ppia	15148.4	0.890251	0.462115	1.92647	0.0540455	0.284659
Tspyl4	1474	0.890177	0.501306	1.77572	0.0757798	0.341538
Kcnt2	10.6515	0.888575	0.913704	0.972498	0.330803	0.706557
Zdhhc13	354.923	0.888537	0.44845	1.98135	0.047552	0.263634
Ryr1	10.9275	0.888422	0.916122	0.969764	0.332164	0.707708
Tmpo	2699.62	0.887753	0.414301	2.14277	0.0321313	0.20766
Tmem121	311.682	0.887111	0.608895	1.45692	0.145139	0.483614
Fgf7	12.2233	0.886963	0.934569	0.94906	0.34259	0.715784
Sh2d4a	11.1535	0.886686	0.939905	0.943378	0.345488	0.715869
Enox1	182.19	0.885822	0.546201	1.62179	0.104849	0.408561
Grid2ip	20.9745	0.885129	0.878505	1.00754	0.313675	0.690393
Ptcd3	820.953	0.884532	0.442999	1.99669	0.045859	0.258453
C1ql1	2384.22	0.883695	0.760747	1.16161	0.245392	0.62268
Npm3	471.071	0.882929	0.468448	1.8848	0.0594575	0.301157
Yy2	39.8097	0.882579	0.717139	1.2307	0.218437	0.58967
Idh3a	1603.67	0.882099	0.392747	2.24597	0.0247059	0.174751
G2e3	921.361	0.881429	0.631221	1.39639	0.162598	0.512995
Tceal1	159.205	0.881074	0.822465	1.07126	0.284053	0.660604
Ccp110	356.179	0.880782	0.443637	1.98537	0.0471038	0.261781
Pcsk6	862.7	0.880636	0.753078	1.16938	0.24225	0.618544
Rpl7l1	2819.92	0.880543	0.399675	2.20315	0.0275845	0.188449
Cask	2256.36	0.880306	0.524631	1.67795	0.0933561	0.383099
Tmem235	5.57354	0.879663	0.92965	0.94623	0.344031	0.715796
Sema5b	994.508	0.879333	0.460377	1.91003	0.0561296	0.291146
Med18	83.57	0.878165	0.581585	1.50995	0.131056	0.457322
Mllt11	589.126	0.877858	0.489899	1.79191	0.0731467	0.336206
Dcps	673.24	0.877279	0.482925	1.81659	0.0692795	0.32704
Rwdd2b	120.611	0.876745	0.572896	1.53037	0.125924	0.447152
Caly	10.8843	0.876726	0.912124	0.961192	0.336456	0.711255
Hspb3	5.60687	0.87634	0.947912	0.924495	0.355228	0.723633
Apoa2	12.6984	0.876218	0.90617	0.966946	0.333571	0.709009
Rps17	4824.75	0.875855	0.39808	2.2002	0.0277928	0.189134
Tprn	429.585	0.875342	0.609925	1.43516	0.15124	0.493735
Rrp8	370.026	0.873939	0.485977	1.79831	0.0721272	0.333503
Serbp1	5050.05	0.873547	0.443231	1.97086	0.0487399	0.267268
Rplp0	25207.8	0.873357	0.407066	2.14549	0.0319134	0.20692
Apba2	1028.05	0.873139	0.555876	1.57075	0.116242	0.430091
Onecut2	44.3637	0.873032	0.69941	1.24824	0.211943	0.583431
Cdkn2c	558.358	0.87302	0.588831	1.48263	0.138172	0.470712
Cntn4	17.8511	0.871733	0.905847	0.962341	0.335879	0.710893
Nfatc2ip	237.248	0.871501	0.482459	1.80637	0.07086	0.330467
Syngr3	171.115	0.871256	0.77141	1.12943	0.258716	0.636339
Hlcs	386.698	0.870119	0.468572	1.85696	0.0633173	0.31279
Donson	228.456	0.869954	0.51792	1.67971	0.0930145	0.382688
Pcdhac1	7.04669	0.869861	0.946988	0.918556	0.358328	0.7263
Tubb4b	2562.63	0.869836	0.593873	1.46468	0.143007	0.480315
Zfp646	841.628	0.869756	0.430625	2.01975	0.0434089	0.249387
AI414108	592.194	0.869128	0.520893	1.66854	0.0952095	0.38801
Gstm6	61.5119	0.869015	0.89039	0.975993	0.329068	0.704786
Rhobtb2	439.322	0.868339	0.453422	1.91508	0.0554823	0.289273
Mme	10.6405	0.867966	0.948565	0.915031	0.360176	0.727677
Tspan6	2181.44	0.867791	0.460339	1.88512	0.0594143	0.30115
Noa1	559.926	0.867035	0.477247	1.81674	0.0692567	0.32704
Atp11c	350.832	0.866356	0.541281	1.60057	0.109473	0.418327
Rusc2	972.411	0.866109	0.444113	1.9502	0.0511526	0.27448
Pigw	107.998	0.866042	0.597236	1.45008	0.147035	0.486584
Hnrnpa2b1	9848.57	0.865115	0.399513	2.16543	0.0303551	0.20053
Lsm5	175.031	0.864034	0.510623	1.69212	0.0906237	0.378297
Efcab14	1576.05	0.86396	0.490583	1.76109	0.0782233	0.348447
Snx1	2387.42	0.86258	0.582297	1.48134	0.138516	0.471197
Pstk	186.125	0.862554	0.49766	1.73322	0.0830567	0.359694
Bmp4	131.597	0.862319	0.893473	0.965131	0.334479	0.709841
Parm1	65.4355	0.862291	0.640171	1.34697	0.17799	0.537302
Entpd4	630.547	0.861295	0.517617	1.66396	0.09612	0.390078
3110057O12Rik	165.879	0.861131	0.624587	1.37872	0.167981	0.520712
Lin9	239.175	0.861084	0.506185	1.70112	0.0889198	0.374049
Glrx5	761.789	0.860833	0.431554	1.99473	0.0460724	0.25903
Pde11a	11.8755	0.860087	0.94285	0.912221	0.361653	0.729504
Mir703	52.5462	0.859781	0.667406	1.28824	0.197661	0.564142
Grm5	330.872	0.85696	0.601046	1.42578	0.153931	0.49903
Lmbrd2	335.195	0.856403	0.48125	1.77954	0.0751514	0.339624
Sfrp2	128.489	0.856184	0.803913	1.06502	0.286867	0.662998
Vbp1	1033.6	0.855955	0.410707	2.0841	0.0371508	0.227414
Abcb6	503.203	0.855878	0.428191	1.99882	0.0456277	0.257808
Camsap2	2471.43	0.855876	0.409922	2.0879	0.036807	0.226576
Pinx1	148.262	0.855745	0.527657	1.62178	0.10485	0.408561
Fam98a	1089.19	0.85568	0.410129	2.08637	0.0369452	0.226699
Wdr12	428.778	0.855416	0.476489	1.79525	0.0726143	0.334858
Spidr	448.153	0.85536	0.61537	1.38999	0.164531	0.516185
Hsp90aa1	8426.62	0.855084	0.399775	2.13891	0.0324429	0.20871
Syt14	34.0717	0.855019	0.737901	1.15872	0.246571	0.624228
Slc1a6	14.1755	0.854317	0.95263	0.896798	0.369827	0.735921
Wif1	36.8536	0.854105	0.853142	1.00113	0.316765	0.694256
Ppp2r1b	698.43	0.853816	0.439214	1.94396	0.0518997	0.277553
Srsf2	2650.26	0.853767	0.397299	2.14893	0.0316401	0.205958
Nedd4l	1048.65	0.853129	0.531178	1.60611	0.10825	0.414959
Sstr1	7.2967	0.852853	0.952496	0.895388	0.37058	0.735921
Wnt3	13.1454	0.852492	0.94201	0.904971	0.365481	0.732526
Tmem238	35.9103	0.852148	0.71449	1.19267	0.233	0.607553
A230050P20Rik	52.6013	0.851461	0.812539	1.0479	0.294684	0.670847
Nmd3	623.489	0.851374	0.477289	1.78377	0.0744612	0.338744
Tcf7	24.3807	0.85111	0.78557	1.08343	0.278618	0.657353
Rpl18	6686.62	0.850903	0.383777	2.21718	0.0266108	0.184173
Has2	402.343	0.85071	0.727183	1.16987	0.242053	0.618325
Nucb2	62.8522	0.850607	0.623447	1.36436	0.172454	0.528044
Gpr155	329.195	0.850496	0.474839	1.79112	0.0732734	0.336568
Minpp1	567.613	0.850451	0.430512	1.97544	0.0482184	0.265343
Thoc6	266.425	0.850137	0.465327	1.82697	0.0677049	0.323014
Armcx2	1392.3	0.849979	0.531883	1.59806	0.11003	0.419541
Ccdc115	342.625	0.849602	0.442909	1.91823	0.0550815	0.287707
Tmem64	405.33	0.849574	0.467648	1.8167	0.0692638	0.32704
Fktn	438.106	0.848775	0.473607	1.79215	0.073109	0.336143
Plekha7	346.774	0.848735	0.489338	1.73446	0.082837	0.359285
Zfp771	171.798	0.848102	0.628657	1.34907	0.177315	0.536459
5330434G04Rik	35.0889	0.848016	0.788944	1.07488	0.28243	0.659295
Dbt	400.763	0.847618	0.535106	1.58402	0.113189	0.424515
St3gal3	432.352	0.847283	0.467288	1.81319	0.0698023	0.328378
Zcchc16	8.79944	0.846986	0.947969	0.893474	0.371604	0.736959
Galnt6	12.6371	0.846984	0.925262	0.915399	0.359982	0.727558
Nup37	173.847	0.846958	0.524427	1.61502	0.106307	0.411747
4833417C18Rik	8.17519	0.846937	0.939731	0.901255	0.367453	0.734329
Qsox2	305.008	0.846931	0.478871	1.7686	0.0769606	0.345459
Fam118a	311.13	0.846766	0.531631	1.59277	0.111211	0.421487
Ubfd1	857.554	0.84658	0.483298	1.75167	0.0798298	0.352242
Sae1	1986.92	0.846402	0.473132	1.78894	0.0736251	0.336857
Gnpnat1	178.042	0.845683	0.49114	1.72188	0.0850912	0.364817
Lphn3	1825.94	0.845419	0.407413	2.07509	0.037978	0.230729
Dock10	1661.67	0.845377	0.720905	1.17266	0.240931	0.617193
Ahrr	66.9676	0.845034	0.898202	0.940807	0.346804	0.717101
Rtkn	1401.16	0.844665	0.479562	1.76133	0.0781832	0.348447
Ifitm10	47.2498	0.843142	0.83398	1.01099	0.312023	0.688279
Kctd4	168.982	0.84298	0.610609	1.38056	0.167416	0.519995
2810468N07Rik	658.387	0.842418	0.479558	1.75665	0.0789767	0.350207
Kars	2622.96	0.841986	0.388941	2.16482	0.0304018	0.200649
Idi1	2053.53	0.841798	0.489196	1.72078	0.0852913	0.365047
Trmt61b	136.017	0.841763	0.545961	1.5418	0.123122	0.442954
Bhlhe22	10.957	0.841246	0.945559	0.889681	0.373637	0.738677
Eefsec	279.966	0.841186	0.495501	1.69765	0.089574	0.375482
Nup210	1471.9	0.841061	0.636629	1.32112	0.186463	0.549758
Zfp583	54.8395	0.840089	0.685243	1.22597	0.220209	0.591596
[truncated: 12,010 more rows]
