# Supplementary material for: Somatic genome editing with the RCAS-TVA-CRISPR-Cas9 system for precision tumor modeling
Source: Nat Commun. 2018 Apr 13;9:1466. doi: 10.1038/s41467-018-03731-w (PMC5899147; doi:10.1038/s41467-018-03731-w)
Supplement: Supplementary file 4 — Supplementary Data 2 [file 41467_2018_3731_MOESM4_ESM.xlsx]

## Sheet: Sheet1
# Supplementary Data 2. Differentially gene expression analysis for the Myb-Qk cells
Upregulated in Myb-Qk vs Ctrl
Downregulated in Myb_Qk vs Ctrl
FDR=0.05
Name	baseMean	log2FoldChange	lfcSE	stat	pvalue	padj
Igfbp3	3117.36	2.8238	0.385755	7.32017	2.47654e-13	3.39707e-09
Myb	213.117	2.49416	0.475195	5.24871	1.53167e-07	0.000700333
2610018G03Rik	46.8117	2.33813	0.492351	4.7489	2.04523e-06	0.00400777
Ccnd1	3230.91	2.3078	0.468373	4.92727	8.33848e-07	0.00190632
Igf2	432.513	2.27665	0.492577	4.62191	3.8022e-06	0.00521548
Spry1	1197.14	2.26638	0.375474	6.03606	1.57925e-09	1.08313e-05
Chrm3	258.783	2.23487	0.43752	5.10804	3.25525e-07	0.0011163
Tmem173	500.374	2.23168	0.478149	4.66733	3.05134e-06	0.00469974
Shisa6	280.251	2.15941	0.490683	4.40082	1.07844e-05	0.0123275
Fam101a	87.02	1.99544	0.470316	4.24276	2.20785e-05	0.0202661
Adamts14	97.4196	1.98913	0.486923	4.08511	4.4056e-05	0.0287769
Ccnd2	6609	1.9772	0.396463	4.98709	6.12946e-07	0.00168156
Abcc12	379.263	1.93478	0.465141	4.15955	3.18877e-05	0.0243002
Igfbp2	5834.89	1.91273	0.436397	4.38301	1.17051e-05	0.0123506
A2m	843.806	1.89299	0.447788	4.22742	2.36391e-05	0.0202661
Il34	76.6901	1.87815	0.49095	3.82553	0.000130489	0.0715966
Ociad2	461.502	1.84826	0.441018	4.1909	2.77852e-05	0.0224194
Fn1	9048.13	1.83643	0.465214	3.94749	7.89755e-05	0.0492412
C1ql3	173.085	1.78466	0.435472	4.09823	4.16329e-05	0.0285539
1810011O10Rik	521.616	1.77973	0.492306	3.61509	0.000300241	0.149253
Dusp4	330.171	1.77081	0.456016	3.88321	0.000103085	0.0589172
Hmga2	170.606	1.76382	0.492494	3.5814	0.00034176	0.156264
Tbx15	43.0992	1.76102	0.491628	3.58202	0.000340951	0.156264
Cx3cl1	1892.56	1.74049	0.373083	4.66517	3.08359e-06	0.00469974
Dusp6	1141.85	1.72728	0.487254	3.54493	0.000392721	0.173773
Dact2	68.4336	1.67037	0.481648	3.46802	0.000524303	0.224746
Fam155a	53.1029	1.62887	0.486999	3.3447	0.000823717	0.29734
Slc16a3	40.2306	1.61803	0.48827	3.3138	0.000920379	0.318154
Aldh1a1	301.372	1.61633	0.489108	3.30465	0.000950959	0.318154
Arhgap22	39.2827	1.59317	0.484897	3.28558	0.00101773	0.332387
Mrc2	929.724	1.56179	0.489165	3.19276	0.00140919	0.420213
Camk1g	104.447	1.55332	0.481478	3.22616	0.00125464	0.391135
Cemip	157.438	1.5446	0.491399	3.14326	0.00167076	0.458357
Aqp5	105.909	1.54037	0.491563	3.13361	0.00172673	0.464422
Car2	1300.79	1.52811	0.451318	3.3859	0.000709463	0.263019
Lgals3bp	1219.55	1.52784	0.483532	3.15974	0.0015791	0.442051
Gbp3	373.514	1.52577	0.448169	3.40446	0.000662952	0.25982
Fam19a2	130.413	1.52199	0.488907	3.11305	0.00185167	0.488449
Adam12	843.403	1.52074	0.47985	3.16919	0.00152863	0.436837
Chl1	1891.32	1.48914	0.484027	3.07656	0.00209402	0.531919
Tgfbr2	2173.58	1.47745	0.491124	3.0083	0.00262716	0.63841
Akap12	461.806	1.45298	0.476118	3.05173	0.00227525	0.567447
Scn5a	557.85	1.43104	0.476398	3.00388	0.00266563	0.63841
Kcnk1	156.214	1.39858	0.492259	2.84115	0.00449511	0.868442
Tnfrsf23	101.271	1.39443	0.487073	2.86287	0.00419825	0.859514
Kcnma1	128.653	1.38519	0.492403	2.81311	0.00490645	0.897358
Kcnq5	141.876	1.38435	0.462282	2.9946	0.00274802	0.638891
H19	1850.38	1.37765	0.479043	2.87585	0.00402944	0.849306
Trim30d	135.646	1.37673	0.484405	2.84211	0.00448159	0.868442
Iigp1	166.176	1.36631	0.479726	2.8481	0.00439809	0.868442
Cd248	47.7352	1.36032	0.487745	2.78899	0.00528729	0.941892
Mical2	447.375	1.35359	0.49255	2.74813	0.00599367	0.97473
Gstt3	102.589	1.35313	0.491154	2.755	0.00586929	0.97473
Fzd1	1204.06	1.34158	0.421493	3.18292	0.00145796	0.425508
Mmp23	64.6059	1.33806	0.478436	2.79673	0.00516224	0.931717
Trim30a	90.6688	1.33226	0.489103	2.72388	0.00645192	0.999999
Tbx2	202.851	1.32029	0.492421	2.68122	0.00733547	0.999999
Sema3d	148.323	1.31926	0.49106	2.68655	0.00721943	0.999999
Rerg	114.165	1.31448	0.4774	2.75341	0.00589775	0.97473
Upp1	203.664	1.307	0.488919	2.67324	0.00751226	0.999999
Scn1b	742.842	1.30556	0.475509	2.7456	0.0060401	0.97473
Plvap	222.721	1.30508	0.491277	2.6565	0.00789556	0.999999
Ifitm3	731.761	1.2995	0.485143	2.67859	0.00739323	0.999999
Frem1	203.221	1.29897	0.459188	2.82884	0.00467172	0.877836
Pde3a	207.696	1.29774	0.432573	3.00004	0.00269941	0.63841
Opn3	171.541	1.29149	0.45189	2.85798	0.00426343	0.860023
Efnb2	417.202	1.29104	0.491866	2.62478	0.00867037	0.999999
Prrx2	325.294	1.26909	0.440435	2.88146	0.0039584	0.848397
Hs3st1	76.712	1.26344	0.458246	2.75712	0.00583126	0.97473
Fam167a	612.316	1.25901	0.482575	2.60894	0.0090822	0.999999
Ctsc	595.485	1.25137	0.427321	2.9284	0.00340714	0.741836
Isg15	276.938	1.24867	0.481883	2.59122	0.00956362	0.999999
Peg10	3180.57	1.24819	0.460011	2.7134	0.00665969	0.999999
Nmnat2	840.85	1.24367	0.479453	2.59394	0.00948838	0.999999
A930003A15Rik	23.3757	1.24363	0.465339	2.67251	0.00752853	0.999999
Scml4	81.9551	1.24063	0.479166	2.58914	0.00962155	0.999999
Hsd11b1	34.0059	1.23876	0.492521	2.51515	0.0118983	0.999999
Dab2	224.551	1.23794	0.436997	2.83284	0.00461369	0.877836
Mybpc1	49.9881	1.23686	0.486078	2.54456	0.0109415	0.999999
Kcng1	46.6372	1.23177	0.492567	2.50072	0.0123942	0.999999
Fam65b	97.8914	1.2301	0.492051	2.49994	0.0124213	0.999999
Oasl2	408.187	1.22936	0.488937	2.51435	0.0119252	0.999999
Htra1	2787.62	1.22814	0.447267	2.74589	0.00603476	0.97473
Usp18	245.333	1.22587	0.483779	2.53394	0.0112787	0.999999
Egr1	1695.91	1.21763	0.424054	2.87141	0.00408648	0.849306
Sh3rf3	367.474	1.21111	0.478394	2.53161	0.011354	0.999999
Tlr4	66.9165	1.20897	0.483456	2.50068	0.0123955	0.999999
Foxr2	29.1748	1.20888	0.487981	2.47731	0.0132376	0.999999
Gpc6	241.222	1.20385	0.447832	2.68817	0.00718439	0.999999
Mfsd2a	188.29	1.20298	0.461015	2.60941	0.00906979	0.999999
Spp1	132.732	1.20291	0.49149	2.44747	0.0143863	0.999999
Ecel1	93.0883	1.20283	0.49058	2.45185	0.0142125	0.999999
Dusp1	501.236	1.20193	0.478044	2.51426	0.0119282	0.999999
Spry4	700.384	1.19893	0.490981	2.44191	0.0146097	0.999999
Cdh13	1908.1	1.19732	0.457142	2.61913	0.00881535	0.999999
Anxa1	534.226	1.1942	0.491565	2.42939	0.0151242	0.999999
Rasl11a	576.755	1.1906	0.486189	2.44883	0.0143319	0.999999
E030003E18Rik	49.4925	1.18956	0.468366	2.53982	0.0110911	0.999999
Etv5	5205.58	1.18524	0.489682	2.42042	0.0155025	0.999999
Kcnc1	305.953	1.1692	0.484608	2.41267	0.0158361	0.999999
Pde8a	85.1901	1.15798	0.483258	2.39618	0.0165667	0.999999
Mamdc2	1941.5	1.15363	0.443926	2.5987	0.0093577	0.999999
Lpin3	49.0844	1.15288	0.486064	2.37186	0.0176987	0.999999
Tbc1d30	113.164	1.15241	0.483006	2.3859	0.0170372	0.999999
Adra1b	54.3063	1.1518	0.490034	2.35046	0.0187505	0.999999
Rps6ka1	781.685	1.14942	0.475175	2.41893	0.0155661	0.999999
Ntn4	1421.23	1.14467	0.491463	2.32911	0.0198531	0.999999
Fndc1	1457.76	1.13388	0.492565	2.30199	0.0213357	0.999999
Adamtsl3	438.022	1.13097	0.483148	2.34085	0.0192401	0.999999
Prkcb	1189.07	1.1281	0.486715	2.31778	0.0204611	0.999999
Lrrk1	431.523	1.12799	0.491828	2.29346	0.0218213	0.999999
Tslp	145.744	1.12658	0.458314	2.45809	0.0139678	0.999999
Timp1	413.937	1.12626	0.488333	2.30634	0.0210919	0.999999
Tubb6	495.118	1.12346	0.454143	2.4738	0.0133684	0.999999
Gas1	1668.91	1.11645	0.376505	2.9653	0.00302387	0.679975
Sdf2l1	72.2451	1.1121	0.48781	2.27978	0.0226209	0.999999
Mmp19	221.104	1.11051	0.492342	2.25557	0.0240977	0.999999
Irf7	119.694	1.10723	0.491811	2.25133	0.0243643	0.999999
Itga9	218.112	1.10623	0.436726	2.53301	0.0113088	0.999999
Cd68	453.319	1.10613	0.487097	2.27087	0.0231546	0.999999
Irgm2	139.869	1.10563	0.490577	2.25374	0.0242125	0.999999
Shisa2	898.687	1.10356	0.484769	2.27646	0.0228183	0.999999
Pou3f1	335.734	1.10228	0.468248	2.35405	0.01857	0.999999
Ifit1	369.117	1.10121	0.488879	2.25252	0.0242893	0.999999
Cytip	114.659	1.09714	0.446995	2.45447	0.0141093	0.999999
Igsf21	58.365	1.09547	0.492077	2.22622	0.0259993	0.999999
Unc5b	450.005	1.09375	0.468458	2.33479	0.0195547	0.999999
Sod3	61.58	1.09321	0.490819	2.22732	0.025926	0.999999
Acsbg1	2929.16	1.08149	0.428458	2.52414	0.0115982	0.999999
Fam212b	2254.44	1.08149	0.490094	2.20669	0.0273355	0.999999
Plk2	785.417	1.07677	0.484157	2.224	0.0261485	0.999999
Hip1	5446.08	1.07163	0.491133	2.18195	0.0291133	0.999999
Ly6e	120.49	1.07102	0.479859	2.23194	0.0256189	0.999999
Col25a1	68.0335	1.06785	0.468662	2.2785	0.0226969	0.999999
Hk2	223.406	1.06572	0.491644	2.16766	0.0301849	0.999999
Sertm1	92.6225	1.05734	0.48901	2.16221	0.0306022	0.999999
Scg2	49.2253	1.05556	0.490857	2.15045	0.0315196	0.999999
Ccne1	74.2474	1.04849	0.47783	2.19427	0.0282159	0.999999
Angpt2	350.637	1.0482	0.472786	2.21706	0.0266188	0.999999
Slc17a8	33.9048	1.0478	0.466681	2.24521	0.0247545	0.999999
Bst2	447.462	1.04372	0.490689	2.12705	0.0334162	0.999999
Stac2	27.0708	1.03857	0.473752	2.19222	0.0283638	0.999999
Lama4	581.533	1.03848	0.49221	2.10983	0.034873	0.999999
Cdc42ep1	1769.6	1.03493	0.421914	2.45295	0.0141689	0.999999
Ptgfrn	2464.33	1.0303	0.478467	2.15334	0.0312918	0.999999
Matn4	155.635	1.03019	0.457308	2.25272	0.0242768	0.999999
Slc13a3	114.457	1.02955	0.48865	2.10692	0.0351243	0.999999
Etl4	188.758	1.02949	0.490634	2.09829	0.0358795	0.999999
Tead1	2624.5	1.02477	0.37145	2.75882	0.00580096	0.97473
Itga3	516.61	1.02453	0.49051	2.0887	0.0367349	0.999999
Arhgap24	76.7066	1.02349	0.478821	2.13753	0.0325549	0.999999
Pcdh18	558.709	1.02106	0.485822	2.10172	0.0355775	0.999999
Olfml2b	325.429	1.0194	0.447968	2.27562	0.0228688	0.999999
Cbln4	18.5358	1.01856	0.470252	2.16598	0.0303128	0.999999
Man2a1	271.609	1.01703	0.470258	2.1627	0.0305646	0.999999
Sh2d3c	227.215	1.01669	0.488427	2.08156	0.0373823	0.999999
Gpc4	734.192	1.01669	0.490024	2.07477	0.038008	0.999999
Chsy3	141.117	1.0162	0.481424	2.11082	0.0347878	0.999999
Gm4951	60.3815	1.01349	0.460194	2.2023	0.0276441	0.999999
Runx1	515.227	1.01127	0.492589	2.05297	0.0400751	0.999999
Arhgap29	555.369	1.00916	0.492567	2.04877	0.0404849	0.999999
Plcg2	189.888	1.00852	0.477244	2.11321	0.0345828	0.999999
Snx7	157.611	1.00793	0.475895	2.11797	0.0341774	0.999999
Etv4	695.994	1.00577	0.48942	2.05502	0.0398766	0.999999
Galnt18	220.235	1.00305	0.436536	2.29775	0.0215763	0.999999
Gja5	64.9842	1.00301	0.478431	2.09646	0.036041	0.999999
Fzd10	60.1153	1.00018	0.490589	2.03874	0.0414761	0.999999
Edar	33.9847	0.996337	0.487664	2.04308	0.0410443	0.999999
Itgb2	106.165	0.995625	0.486423	2.04683	0.0406747	0.999999
Casp1	224.805	0.992848	0.486801	2.03954	0.0413966	0.999999
Pgm5	684.416	0.992375	0.480852	2.06379	0.0390381	0.999999
Rab26	155.916	0.991478	0.453619	2.18571	0.0288371	0.999999
Disp2	217.118	0.989177	0.485291	2.03832	0.0415183	0.999999
H2-K1	849.431	0.987734	0.484729	2.03771	0.0415794	0.999999
Ephx1	828.532	0.987513	0.458361	2.15444	0.0312054	0.999999
Dcaf12l1	18.8309	0.985623	0.459026	2.14721	0.0317768	0.999999
2010204K13Rik	26.8996	0.982816	0.466475	2.1069	0.0351263	0.999999
Piezo1	570.406	0.982358	0.417943	2.35046	0.0187502	0.999999
Cdt1	281.733	0.981784	0.483054	2.03245	0.0421079	0.999999
E2f1	178.107	0.981755	0.468101	2.09731	0.0359657	0.999999
Nid2	2994.41	0.979762	0.480259	2.04007	0.0413434	0.999999
Plxna2	1268.48	0.977716	0.41519	2.35487	0.0185294	0.999999
Six1	205.119	0.976272	0.470901	2.0732	0.0381535	0.999999
Bves	37.4107	0.974655	0.47489	2.05238	0.0401326	0.999999
Nav3	551.734	0.974462	0.394249	2.47169	0.0134476	0.999999
Adra1d	51.1693	0.974134	0.482285	2.01983	0.043401	0.999999
Fam101b	228.228	0.972697	0.492493	1.97505	0.0482628	0.999999
Fam131a	951.425	0.971086	0.466074	2.08355	0.0372015	0.999999
Cycs	2085.8	0.970602	0.477413	2.03305	0.0420479	0.999999
Xaf1	717.751	0.969416	0.492436	1.96861	0.0489976	0.999999
Golm1	1821.13	0.964016	0.488988	1.97145	0.0486724	0.999999
Synpo	327.814	0.963446	0.491434	1.96048	0.0499399	0.999999
Osr2	59.4509	0.962986	0.472961	2.03608	0.0417424	0.999999
Ass1	85.896	0.962242	0.492322	1.9545	0.0506425	0.999999
Dscc1	27.4738	0.96216	0.465494	2.06696	0.0387377	0.999999
Chst2	3379.79	0.95904	0.48204	1.98955	0.046641	0.999999
Cxadr	550.34	0.957037	0.4587	2.08641	0.0369414	0.999999
Samd9l	299.279	0.956444	0.489615	1.95346	0.0507649	0.999999
Gpd1	852.821	0.955673	0.492543	1.94028	0.0523453	0.999999
Trim12c	182.241	0.955436	0.492451	1.94016	0.0523597	0.999999
Chrdl1	641.11	0.954335	0.387817	2.46079	0.0138631	0.999999
Liph	69.9599	0.953889	0.465915	2.04734	0.0406245	0.999999
Fkbp14	420.851	0.953268	0.393823	2.42055	0.0154971	0.999999
Chst15	101.565	0.952977	0.472011	2.01897	0.0434902	0.999999
Fam84a	912.954	0.950076	0.481434	1.97343	0.0484465	0.999999
Slc6a6	1708.9	0.948948	0.425943	2.22788	0.0258886	0.999999
Cplx2	3105.43	0.948021	0.47846	1.9814	0.0475464	0.999999
Ank3	184.914	0.946864	0.490887	1.92888	0.0537455	0.999999
Ptprn	145.117	0.946472	0.488283	1.93837	0.0525785	0.999999
Frmd3	124.782	0.946355	0.492189	1.92275	0.0545118	0.999999
Loxl1	129.895	0.945489	0.446089	2.11951	0.0340476	0.999999
Sfrp1	93.3234	0.941634	0.491151	1.9172	0.0552127	0.999999
Pyhin1	18.9315	0.93962	0.437016	2.15008	0.0315486	0.999999
Trim34a	75.0675	0.939449	0.489666	1.91855	0.0550413	0.999999
Epha2	27.8271	0.939074	0.480871	1.95286	0.0508358	0.999999
Flnc	293.768	0.937194	0.482824	1.94107	0.0522501	0.999999
Fam46a	113.785	0.93688	0.478429	1.95824	0.0502018	0.999999
Itga5	1811.74	0.935741	0.454905	2.057	0.0396859	0.999999
Rtp4	188.374	0.934627	0.492591	1.89737	0.0577794	0.999999
Chrnb1	147.307	0.934621	0.491395	1.90198	0.0571744	0.999999
Loxl2	173.818	0.932044	0.489853	1.9027	0.0570797	0.999999
Higd1a	741.184	0.930949	0.470395	1.97908	0.0478069	0.999999
Chsy1	908.423	0.929561	0.38054	2.44274	0.0145761	0.999999
Zbtb7c	411.895	0.926897	0.472107	1.96332	0.0496089	0.999999
Pfkl	2383.33	0.926571	0.480459	1.92851	0.0537916	0.999999
Vgf	65.48	0.924228	0.445886	2.07279	0.0381918	0.999999
Akr1c14	19.3005	0.921631	0.456124	2.02057	0.0433241	0.999999
Cxcl14	73.977	0.921522	0.478575	1.92555	0.0541602	0.999999
9330188P03Rik	477.133	0.921035	0.488936	1.88375	0.0595983	0.999999
Gorasp2	3683.51	0.920827	0.477328	1.92913	0.0537152	0.999999
Mcm5	479.926	0.91988	0.491953	1.86985	0.0615041	0.999999
Parp14	176.132	0.919712	0.49203	1.86922	0.0615922	0.999999
Dync1i1	76.8837	0.919146	0.451818	2.03433	0.0419185	0.999999
Rimbp2	20.4858	0.916097	0.461283	1.98597	0.0470361	0.999999
Cdon	819.193	0.915993	0.490399	1.86785	0.0617827	0.999999
Slc2a1	820.906	0.915836	0.479521	1.9099	0.0561466	0.999999
Kazn	374.982	0.915575	0.459972	1.9905	0.0465359	0.999999
Lyn	903.263	0.914365	0.483521	1.89105	0.058617	0.999999
Fut8	1756.09	0.912685	0.464851	1.96339	0.0496007	0.999999
Lmcd1	68.2373	0.910482	0.47693	1.90905	0.0562559	0.999999
Dock5	107.591	0.909584	0.475685	1.91216	0.0558561	0.999999
Trim25	301.485	0.909428	0.48665	1.86875	0.0616576	0.999999
Spred2	743.817	0.906847	0.464267	1.95329	0.0507854	0.999999
Meg3	175.34	0.904644	0.454142	1.99198	0.0463727	0.999999
Lgals1	6043.95	0.904019	0.480694	1.88065	0.0600192	0.999999
Ifi44	151.8	0.903321	0.491552	1.83769	0.0661078	0.999999
Abca8b	222.573	0.902117	0.492585	1.83139	0.0670417	0.999999
Ccdc3	68.9224	0.901077	0.489117	1.84225	0.0654383	0.999999
Mxra7	468.428	0.900672	0.417377	2.15793	0.0309332	0.999999
Nomo1	1632.25	0.900565	0.428576	2.10129	0.0356152	0.999999
Neto2	2145.35	0.900249	0.422347	2.13154	0.033045	0.999999
Ldha	5583.97	0.900185	0.477067	1.88691	0.059172	0.999999
Kirrel3	564.177	0.900172	0.467287	1.92638	0.0540571	0.999999
Tcf7	42.0405	0.899846	0.490427	1.83482	0.0665321	0.999999
Dio2	130.889	0.897389	0.460262	1.94974	0.0512075	0.999999
Lpo	34.9386	0.897025	0.42961	2.088	0.0367982	0.999999
Zfyve28	131.861	0.896182	0.492058	1.82129	0.0685622	0.999999
Pcdh7	899.495	0.895928	0.475188	1.88542	0.059373	0.999999
Lrrc8b	496.411	0.894274	0.397356	2.25056	0.0244132	0.999999
Atp2b3	70.8962	0.894092	0.434923	2.05575	0.0398067	0.999999
Pdk3	144.934	0.894028	0.474892	1.88259	0.0597557	0.999999
Gfra1	826.046	0.892711	0.484048	1.84426	0.0651452	0.999999
Aim1	195.381	0.891203	0.480702	1.85396	0.0637444	0.999999
Rab11fip1	60.8428	0.889535	0.492404	1.80651	0.0708383	0.999999
Ccl2	23.3691	0.889486	0.47981	1.85383	0.0637633	0.999999
Apln	155.929	0.888196	0.491991	1.80531	0.0710261	0.999999
Cnksr2	95.2031	0.887606	0.492253	1.80315	0.0713644	0.999999
Mdk	252.742	0.886466	0.444365	1.99491	0.0460531	0.999999
Chst7	476.362	0.884091	0.482539	1.83217	0.0669267	0.999999
Dnph1	139.986	0.880944	0.492592	1.78839	0.0737137	0.999999
Rab7l1	221.437	0.879447	0.447755	1.96412	0.0495157	0.999999
Pmp22	1239.03	0.879189	0.492518	1.78509	0.0742466	0.999999
Sel1l3	1293.18	0.87675	0.425908	2.05855	0.0395377	0.999999
Cybrd1	229.526	0.875256	0.491362	1.78129	0.0748659	0.999999
Tnn	22.9082	0.873426	0.456945	1.91145	0.0559472	0.999999
Stat1	1025.66	0.872689	0.47771	1.82682	0.0677272	0.999999
C1qtnf1	85.2342	0.871651	0.49205	1.77147	0.076483	0.999999
Adamts16	164.836	0.871369	0.447818	1.94581	0.0516774	0.999999
Tfrc	1950.27	0.871229	0.47514	1.83363	0.0667096	0.999999
Olfm2	1222.37	0.870577	0.373928	2.32819	0.0199019	0.999999
Tmod1	422.368	0.869133	0.492036	1.7664	0.0773287	0.999999
Phldb2	868.525	0.869053	0.491844	1.76693	0.07724	0.999999
Tenm4	593.776	0.867591	0.484442	1.79091	0.073308	0.999999
D3Bwg0562e	75.9795	0.866198	0.426081	2.03294	0.0420585	0.999999
Adora2a	33.7009	0.862923	0.462645	1.86519	0.0621544	0.999999
Orai2	154.766	0.861083	0.43899	1.96151	0.0498197	0.999999
Hprt	373.079	0.859247	0.475877	1.80561	0.0709799	0.999999
Mchr1	70.5216	0.855475	0.482735	1.77214	0.0763711	0.999999
Dctpp1	299.046	0.8551	0.481027	1.77765	0.0754605	0.999999
Sema3c	158.259	0.851094	0.459056	1.85401	0.0637378	0.999999
Tmem158	133.066	0.850353	0.445248	1.90984	0.0561533	0.999999
Begain	29.7387	0.849489	0.491618	1.72795	0.0839977	0.999999
Kcnab1	265.392	0.849402	0.473359	1.79442	0.0727468	0.999999
Egln3	326.62	0.849198	0.482225	1.761	0.0782385	0.999999
Dmp1	54.7533	0.848638	0.4182	2.02926	0.0424316	0.999999
Usp51	65.3132	0.84825	0.491756	1.72494	0.0845384	0.999999
Srm	861.401	0.847468	0.467549	1.81258	0.0698973	0.999999
Rhobtb2	508.464	0.846501	0.425008	1.99173	0.0464007	0.999999
Clspn	121.698	0.843709	0.492169	1.71427	0.0864798	0.999999
Fstl1	2004.57	0.842345	0.489653	1.72029	0.0853798	0.999999
Ptprj	580.375	0.840223	0.457455	1.83673	0.0662491	0.999999
Arpc1b	1429.38	0.840167	0.4525	1.85673	0.0633503	0.999999
Abcg1	143.099	0.839605	0.470544	1.78433	0.0743705	0.999999
Igtp	136.677	0.83936	0.492579	1.70401	0.0883793	0.999999
Eif5a	8041.38	0.838411	0.472957	1.7727	0.0762787	0.999999
Fignl1	111.662	0.838003	0.492149	1.70274	0.0886163	0.999999
Rbp4	30.7281	0.837539	0.429041	1.95212	0.0509241	0.999999
Nptx1	4395.41	0.836864	0.481846	1.73679	0.0824248	0.999999
Fam46c	18.7094	0.836177	0.451586	1.85164	0.0640769	0.999999
Ackr4	66.5866	0.836122	0.447621	1.86792	0.0617729	0.999999
Srxn1	568.131	0.835156	0.458384	1.82196	0.0684615	0.999999
Plxdc2	324.025	0.835077	0.473254	1.76454	0.0776409	0.999999
Tnfrsf22	55.9315	0.834862	0.492097	1.69654	0.0897841	0.999999
Ppl	100.361	0.834099	0.490358	1.701	0.0889432	0.999999
Akap2	649.057	0.834085	0.491454	1.69718	0.0896633	0.999999
Clcn5	213.03	0.832254	0.473858	1.75634	0.0790308	0.999999
Cdkn1c	275.019	0.829658	0.484216	1.7134	0.0866382	0.999999
F2rl1	133.465	0.827837	0.437272	1.89319	0.0583331	0.999999
Rab38	39.5069	0.826897	0.478349	1.72865	0.0838719	0.999999
Uck2	414.084	0.826619	0.426258	1.93925	0.0524713	0.999999
Prune2	2286.61	0.823215	0.492573	1.67125	0.0946716	0.999999
3110035E14Rik	873.889	0.822863	0.490473	1.67769	0.0934071	0.999999
Gys1	976.467	0.821816	0.438166	1.87558	0.060713	0.999999
Hn1l	761.683	0.820999	0.45931	1.78746	0.0738632	0.999999
Col5a3	255.383	0.820107	0.482914	1.69825	0.0894611	0.999999
Aldoa	10019.5	0.819539	0.440615	1.85999	0.0628871	0.999999
Eno1	757.957	0.819069	0.470757	1.7399	0.0818773	0.999999
Fam105a	30.9206	0.818999	0.460285	1.77933	0.0751853	0.999999
Tll1	17.3078	0.818321	0.458576	1.78448	0.0743454	0.999999
Esrrg	76.8631	0.818269	0.453875	1.80285	0.0714114	0.999999
Ccdc149	153.249	0.818144	0.434466	1.8831	0.0596869	0.999999
Dysf	66.647	0.816152	0.490984	1.66228	0.0964569	0.999999
Irgm1	647.844	0.816057	0.428946	1.90247	0.0571098	0.999999
Ablim3	48.9499	0.814933	0.416949	1.95452	0.0506403	0.999999
Hspd1	7018.4	0.814121	0.470367	1.73082	0.0834836	0.999999
Nme1	1718.78	0.81397	0.477682	1.704	0.0883814	0.999999
Ddx39	695.339	0.812798	0.484234	1.67853	0.0932446	0.999999
Serpinb5	17.7696	0.81139	0.463462	1.75071	0.0799953	0.999999
Fam107a	27.6081	0.810914	0.458144	1.77	0.0767278	0.999999
Col5a1	559.711	0.810158	0.490733	1.65091	0.0987563	0.999999
Gper1	94.6389	0.809907	0.492421	1.64474	0.100023	0.999999
Cdr2	118.067	0.808862	0.48227	1.6772	0.0935042	0.999999
Proser2	19.3112	0.808379	0.481223	1.67984	0.0929881	0.999999
Tpm1	3125.28	0.808189	0.465558	1.73596	0.0825712	0.999999
Gng11	249.824	0.807814	0.437686	1.84565	0.0649432	0.999999
Dazap1	954.044	0.807137	0.456049	1.76985	0.076753	0.999999
Gxylt2	173.036	0.807092	0.461564	1.7486	0.0803593	0.999999
Rasgrf2	18.9252	0.806811	0.464552	1.73675	0.082431	0.999999
B3galt6	118.814	0.805643	0.468525	1.71953	0.0855176	0.999999
Kif5c	323.564	0.804778	0.437832	1.8381	0.0660476	0.999999
Fahd1	201.878	0.804487	0.446497	1.80177	0.0715809	0.999999
Trmt61a	265.181	0.804386	0.49026	1.64073	0.100853	0.999999
Got1	409.141	0.80409	0.488759	1.64517	0.0999353	0.999999
Kirrel	970.598	0.803873	0.491866	1.63433	0.102189	0.999999
Lgals9	94.8245	0.803762	0.49031	1.63929	0.101152	0.999999
Nxpe4	447.874	0.802492	0.472988	1.69664	0.0897644	0.999999
Pitpnm3	95.2524	0.80168	0.484168	1.65579	0.0977648	0.999999
Phospho1	114.307	0.801463	0.491667	1.63009	0.103081	0.999999
Lect1	146.981	0.80069	0.455204	1.75897	0.0785827	0.999999
Ung	94.1391	0.799426	0.47878	1.66971	0.0949759	0.999999
Crtap	678.575	0.799185	0.393718	2.02984	0.0423729	0.999999
Ifi204	44.7896	0.796991	0.439718	1.8125	0.0699084	0.999999
4930523C07Rik	166.539	0.796977	0.492431	1.61845	0.105565	0.999999
Lef1	29.6385	0.796468	0.492269	1.61795	0.105673	0.999999
Aldh3a1	36.9778	0.795803	0.487122	1.63368	0.102325	0.999999
Wwc1	3012.08	0.794557	0.466529	1.70312	0.0885448	0.999999
Gabra2	380.489	0.794146	0.490337	1.61959	0.10532	0.999999
Sdc2	4486.29	0.793852	0.492318	1.61248	0.106858	0.999999
Plod2	728.32	0.793032	0.41036	1.93253	0.0532941	0.999999
Rtn4rl2	27.7027	0.792395	0.457447	1.73221	0.0832354	0.999999
Kcnc4	160.984	0.792161	0.466701	1.69736	0.0896278	0.999999
Mgat5	512.072	0.791678	0.483549	1.63722	0.101584	0.999999
Ppa1	988.798	0.790474	0.481775	1.64075	0.100849	0.999999
Grm5	490.024	0.789439	0.49236	1.60338	0.108852	0.999999
Klhdc8a	125.856	0.787944	0.458814	1.71735	0.0859152	0.999999
Mgarp	32.2589	0.787348	0.456495	1.72477	0.0845692	0.999999
Wisp2	30.4945	0.785215	0.431835	1.81832	0.0690151	0.999999
Spred3	379.242	0.784792	0.466888	1.6809	0.0927824	0.999999
Pdpn	1098.97	0.781821	0.454052	1.72187	0.0850922	0.999999
Actr3b	152.856	0.781388	0.47885	1.6318	0.102721	0.999999
Hirip3	283.187	0.780644	0.464972	1.67891	0.09317	0.999999
Parp9	307.422	0.780382	0.480576	1.62385	0.104408	0.999999
Piezo2	504.358	0.780342	0.474027	1.6462	0.0997227	0.999999
Nes	4329.96	0.778621	0.375883	2.07144	0.0383176	0.999999
Lingo3	63.0995	0.777513	0.491047	1.58338	0.113336	0.999999
Iffo2	365.042	0.775995	0.409994	1.8927	0.0583982	0.999999
Fam162a	733.607	0.775834	0.475032	1.63323	0.102422	0.999999
Cisd3	40.1552	0.774645	0.49256	1.57269	0.11579	0.999999
Adrb1	199.037	0.773822	0.432764	1.78809	0.0737611	0.999999
Ifit3	734.093	0.772803	0.480812	1.60729	0.107992	0.999999
Tk1	51.1361	0.772026	0.472386	1.63431	0.102193	0.999999
Cacna2d2	78.596	0.771845	0.489669	1.57626	0.114966	0.999999
Smpdl3b	204.449	0.77179	0.477995	1.61464	0.106389	0.999999
Shisa3	135.11	0.771347	0.492417	1.56645	0.117243	0.999999
Egr3	57.9204	0.77089	0.490949	1.5702	0.116368	0.999999
Ppp1r3b	11.5153	0.770397	0.443484	1.73715	0.0823615	0.999999
Dkk3	194.348	0.770146	0.466674	1.65029	0.0988845	0.999999
Nab2	870	0.769301	0.392874	1.95814	0.0502141	0.999999
Zfp385b	35.7704	0.768786	0.459501	1.67309	0.0943099	0.999999
Rmi2	23.1991	0.766738	0.440886	1.73909	0.0820198	0.999999
Tbc1d1	639.358	0.766511	0.428152	1.79028	0.0734091	0.999999
Creb3l2	619.63	0.766458	0.448678	1.70826	0.0875886	0.999999
Fosl2	901.555	0.766266	0.446824	1.71492	0.0863606	0.999999
Slc35c2	858.315	0.765101	0.451832	1.69333	0.0903924	0.999999
Ifi27	1593.52	0.764548	0.476098	1.60586	0.108304	0.999999
Stambpl1	250.742	0.762106	0.462613	1.6474	0.0994767	0.999999
Bcl2	699.036	0.761256	0.471192	1.6156	0.106182	0.999999
Adamts8	151.325	0.760181	0.449381	1.69162	0.0907191	0.999999
Eno1b	2267.28	0.759419	0.46285	1.64075	0.10085	0.999999
Cntn2	14.5395	0.759236	0.453932	1.67258	0.0944109	0.999999
Arhgap15	20.6611	0.759082	0.410831	1.84768	0.0646494	0.999999
Gadd45a	1309.42	0.758953	0.467878	1.62212	0.104778	0.999999
Gm14005	37.1151	0.758701	0.472221	1.60667	0.108128	0.999999
Isl2	25.428	0.75794	0.472176	1.60521	0.108448	0.999999
Camk1d	551.81	0.756835	0.450152	1.68129	0.092707	0.999999
Tgfb3	969.931	0.756716	0.481128	1.5728	0.115766	0.999999
Itpripl2	442.091	0.755717	0.462112	1.63536	0.101974	0.999999
Kdelr3	115.536	0.753055	0.457741	1.64515	0.0999382	0.999999
Cdh22	842.597	0.750847	0.411475	1.82477	0.0680356	0.999999
Uaca	520.155	0.750434	0.417396	1.79789	0.0721938	0.999999
Ggn	58.7167	0.749505	0.489495	1.53118	0.125725	0.999999
Lyar	331.823	0.748225	0.479431	1.56065	0.118606	0.999999
Kcnf1	85.1002	0.748125	0.484887	1.54288	0.122859	0.999999
Syt13	41.3598	0.746347	0.492479	1.51549	0.129648	0.999999
Rims4	53.7432	0.745336	0.492572	1.51315	0.130241	0.999999
Chml	485.099	0.745286	0.407705	1.828	0.0675492	0.999999
Gbe1	311.878	0.744655	0.482463	1.54344	0.122723	0.999999
Ehd4	122.125	0.743712	0.487866	1.52442	0.127404	0.999999
Ctps	727.302	0.742801	0.435414	1.70597	0.0880141	0.999999
Ndrg4	823.28	0.741857	0.444075	1.67057	0.0948076	0.999999
Kdr	121.553	0.738718	0.482086	1.53234	0.125439	0.999999
Pgam1	6104.31	0.738429	0.462074	1.59808	0.110026	0.999999
Shc3	309.441	0.738204	0.484745	1.52287	0.127791	0.999999
Mtmr11	1252.15	0.738188	0.483449	1.52692	0.12678	0.999999
Rhod	61.5464	0.738075	0.492587	1.49836	0.134039	0.999999
F2rl2	10.5905	0.736988	0.410779	1.79412	0.0727938	0.999999
Lrrfip1	1461.01	0.736283	0.481826	1.52811	0.126485	0.999999
Pcdhgb1	132.143	0.736045	0.489134	1.50479	0.132378	0.999999
Sh3pxd2a	710.189	0.7351	0.486504	1.51098	0.130792	0.999999
Mylip	121.483	0.73508	0.492373	1.49293	0.135454	0.999999
Ifitm10	63.2533	0.733673	0.491182	1.49369	0.135258	0.999999
Lmx1a	26.5309	0.73346	0.426732	1.71878	0.0856535	0.999999
Trim66	128.222	0.732131	0.491004	1.49109	0.135938	0.999999
Fkbp5	308.758	0.731176	0.486527	1.50285	0.132878	0.999999
Olfml3	76.1714	0.729636	0.471014	1.54908	0.121363	0.999999
Nrp1	379.136	0.729163	0.428125	1.70316	0.0885389	0.999999
Hic1	14.4133	0.727527	0.433068	1.67994	0.0929691	0.999999
P4ha2	115.623	0.727207	0.49257	1.47635	0.13985	0.999999
Dse	181.534	0.72576	0.492467	1.47372	0.140557	0.999999
Leprel1	239.259	0.725686	0.492584	1.47322	0.140691	0.999999
Ran	4828.73	0.725133	0.461198	1.57228	0.115885	0.999999
Hlx	179.648	0.724299	0.457629	1.58272	0.113485	0.999999
Nuak2	128.613	0.723971	0.492484	1.47004	0.141551	0.999999
Sept9	4782.95	0.723068	0.470374	1.53722	0.12424	0.999999
Mcm2	749.667	0.72284	0.484574	1.4917	0.135777	0.999999
Pdk4	254.411	0.721624	0.467572	1.54334	0.122747	0.999999
C1ra	50.3493	0.720561	0.472237	1.52585	0.127048	0.999999
Il17rc	107.211	0.719551	0.478331	1.50429	0.132506	0.999999
Pcdh19	313.674	0.71924	0.492364	1.46079	0.144074	0.999999
5730409E04Rik	118.652	0.718588	0.491547	1.46189	0.143771	0.999999
Irf2bpl	2128.78	0.718266	0.37237	1.9289	0.0537431	0.999999
Igf2bp2	388.748	0.718154	0.492492	1.4582	0.144784	0.999999
Cdc6	83.6855	0.71767	0.47266	1.51836	0.128923	0.999999
Sept11	3875.24	0.717568	0.378376	1.89644	0.0579015	0.999999
Loxl4	29.2007	0.716942	0.477992	1.4999	0.13364	0.999999
Uxs1	513.744	0.716823	0.397772	1.8021	0.0715303	0.999999
Acsl5	504.086	0.715732	0.453444	1.57843	0.114466	0.999999
Sdk2	430.452	0.71527	0.488547	1.46408	0.143173	0.999999
Tpi1	6981.14	0.71466	0.465534	1.53514	0.12475	0.999999
Scara3	556.813	0.713492	0.466869	1.52825	0.126451	0.999999
9430038I01Rik	53.7734	0.713	0.488672	1.45906	0.14455	0.999999
Uhrf1	495.205	0.712507	0.490084	1.45385	0.145989	0.999999
Wisp1	336.508	0.712382	0.451011	1.57952	0.114216	0.999999
Fkbp10	682.035	0.712023	0.469206	1.5175	0.129139	0.999999
Aldh1a3	26.4296	0.71182	0.436403	1.63111	0.102868	0.999999
Spsb4	691.916	0.711694	0.476228	1.49444	0.135061	0.999999
Lrrc8c	262.256	0.710517	0.473758	1.49975	0.13368	0.999999
Tmem108	549.782	0.709412	0.484558	1.46404	0.143183	0.999999
Nubp1	381.266	0.709083	0.473236	1.49837	0.134037	0.999999
Ankrd34c	33.3565	0.708973	0.414635	1.70987	0.0872896	0.999999
P4ha1	1287.56	0.708852	0.405175	1.7495	0.0802051	0.999999
Pfdn4	217.11	0.708012	0.462689	1.53021	0.125965	0.999999
Ppp1r3d	38.6597	0.706209	0.492578	1.4337	0.151658	0.999999
Nxph1	148.811	0.705954	0.466164	1.51439	0.129927	0.999999
Btbd19	48.5665	0.70541	0.492402	1.43259	0.151975	0.999999
Nr5a2	22.1171	0.704743	0.479045	1.47114	0.141253	0.999999
Socs5	613.731	0.704556	0.405844	1.73603	0.0825592	0.999999
Arsi	47.6509	0.704067	0.416836	1.68908	0.091205	0.999999
Mcm3	822.302	0.70331	0.485571	1.44842	0.1475	0.999999
Slit2	328.445	0.702636	0.473638	1.48349	0.137945	0.999999
4930452B06Rik	43.3596	0.702604	0.481254	1.45994	0.144306	0.999999
Mybl1	315.226	0.701994	0.446224	1.57319	0.115675	0.999999
Synj2	676.577	0.701831	0.462994	1.51586	0.129556	0.999999
Card10	65.1446	0.701416	0.485328	1.44524	0.14839	0.999999
Rai14	230.863	0.700741	0.49065	1.42819	0.153237	0.999999
Ddit4l	480.241	0.698537	0.490273	1.42479	0.154217	0.999999
Cr1l	385.64	0.696014	0.427462	1.62825	0.103472	0.999999
Slc29a1	1434.28	0.695551	0.451116	1.54185	0.123111	0.999999
Nop58	933.75	0.695433	0.445372	1.56147	0.118414	0.999999
Pgk1	6748.96	0.694785	0.450713	1.54153	0.123189	0.999999
Wee1	192.496	0.694382	0.434266	1.59898	0.109825	0.999999
Dpf3	200.559	0.69412	0.489091	1.4192	0.15584	0.999999
Aprt	1351.67	0.693976	0.454261	1.5277	0.126586	0.999999
Aatk	558.304	0.693919	0.402461	1.72419	0.0846736	0.999999
Nptx2	129.595	0.693166	0.471024	1.47162	0.141125	0.999999
Ifih1	204.989	0.692854	0.487039	1.42258	0.154857	0.999999
Mxra8	2073.64	0.692767	0.460987	1.50279	0.132893	0.999999
Hsp90aa1	9007.74	0.692374	0.429121	1.61347	0.106643	0.999999
Rasl11b	136.155	0.691807	0.491602	1.40725	0.159353	0.999999
Chaf1a	363.486	0.691303	0.466754	1.48109	0.138584	0.999999
Dhfr	259.518	0.690929	0.445968	1.54928	0.121315	0.999999
Hs6st2	147.776	0.690559	0.492142	1.40317	0.160566	0.999999
Cxcl10	143.088	0.690266	0.492206	1.40239	0.160799	0.999999
Ccne2	38.8597	0.690243	0.479533	1.43941	0.150036	0.999999
Chaf1b	70.8534	0.690111	0.492392	1.40155	0.16105	0.999999
Tmtc1	190.073	0.689926	0.470513	1.46633	0.142559	0.999999
Cilp2	32.9952	0.689821	0.458949	1.50304	0.132828	0.999999
Shc1	938.231	0.68951	0.404648	1.70398	0.0883854	0.999999
Igfbpl1	133.596	0.689063	0.492524	1.39904	0.1618	0.999999
Ptpn13	1067.98	0.68819	0.419949	1.63875	0.101266	0.999999
Calm2	6161.96	0.688125	0.439465	1.56582	0.11739	0.999999
2810408I11Rik	19.335	0.687333	0.451434	1.52256	0.12787	0.999999
Ruvbl1	652.735	0.687254	0.43267	1.5884	0.112195	0.999999
Oas1c	15.4326	0.686742	0.43365	1.58363	0.113278	0.999999
Rian	68.4523	0.686701	0.41039	1.67329	0.0942704	0.999999
Msrb3	192.064	0.68663	0.488291	1.40619	0.159667	0.999999
Fosb	38.3321	0.686606	0.487292	1.40903	0.158828	0.999999
Tmem229a	1827.04	0.686512	0.480135	1.42983	0.152765	0.999999
Mpp6	961.014	0.686447	0.427234	1.60673	0.108115	0.999999
Frmd5	85.0737	0.685855	0.485546	1.41254	0.157791	0.999999
Tulp3	2417.72	0.684996	0.416569	1.64437	0.100099	0.999999
Endod1	950.142	0.684986	0.489572	1.39915	0.161767	0.999999
Dhx58	37.6446	0.684768	0.473223	1.44703	0.147889	0.999999
Zfp536	23.4789	0.68463	0.442569	1.54694	0.121877	0.999999
Gbx2	45.3948	0.684602	0.480717	1.42413	0.15441	0.999999
Rapgef4	197.396	0.684272	0.489322	1.39841	0.16199	0.999999
Dlk1	44.679	0.683894	0.444743	1.53773	0.124114	0.999999
Pde1a	33.5908	0.683679	0.473597	1.44359	0.148855	0.999999
Doc2b	22.6487	0.683592	0.474895	1.43946	0.15002	0.999999
Amotl1	3475.76	0.683389	0.409791	1.66765	0.0953844	0.999999
H2-D1	497.515	0.683201	0.492299	1.38778	0.165205	0.999999
Idh3a	1708.52	0.682735	0.44201	1.54461	0.12244	0.999999
Mkx	102.956	0.682548	0.489751	1.39367	0.163419	0.999999
Dpysl4	646.055	0.681763	0.482804	1.41209	0.157924	0.999999
Hoxa7	29.6089	0.681337	0.443953	1.5347	0.124857	0.999999
Pole2	105.43	0.681005	0.489727	1.39058	0.164353	0.999999
Kremen1	1576.81	0.681	0.426753	1.59577	0.11054	0.999999
Txn1	4915.33	0.680931	0.479177	1.42104	0.155304	0.999999
Rnf150	276.249	0.680855	0.491293	1.38584	0.165795	0.999999
Sgk1	518.233	0.680704	0.456324	1.49171	0.135775	0.999999
Vstm2b	66.973	0.680412	0.437687	1.55456	0.120051	0.999999
Slmo2	733.806	0.679975	0.445983	1.52466	0.127343	0.999999
Dut	266.551	0.679316	0.466805	1.45525	0.145601	0.999999
Pvt1	508.895	0.6791	0.484893	1.40051	0.16136	0.999999
Cyr61	1318.53	0.678879	0.473145	1.43482	0.151337	0.999999
Cpne7	73.4993	0.678872	0.463349	1.46514	0.142882	0.999999
Shroom3	820.121	0.678355	0.492534	1.37728	0.168427	0.999999
Cacnb2	120.034	0.67821	0.464762	1.45926	0.144493	0.999999
Shmt1	187.709	0.678153	0.48881	1.38736	0.165333	0.999999
Foxb1	13.646	0.677033	0.432588	1.56508	0.117565	0.999999
Tdh	65.2709	0.676273	0.413232	1.63655	0.101726	0.999999
Hivep3	51.2349	0.676254	0.488523	1.38428	0.166272	0.999999
Lpar4	232.069	0.67544	0.492073	1.37264	0.169864	0.999999
Nlrc5	41.0122	0.674867	0.485277	1.39068	0.164321	0.999999
Gm15055	18.0511	0.674371	0.452215	1.49126	0.135892	0.999999
Wdr12	457.358	0.674331	0.444839	1.5159	0.129545	0.999999
Gpx8	331.832	0.673008	0.470425	1.43064	0.152534	0.999999
Serpine1	25.6977	0.67235	0.489163	1.37449	0.16929	0.999999
Hecw2	61.9456	0.67206	0.492584	1.36436	0.172456	0.999999
Phlda3	99.9393	0.671999	0.491689	1.36672	0.171715	0.999999
Rbp1	229.089	0.671988	0.463474	1.4499	0.147088	0.999999
Sema3f	114.794	0.671016	0.486509	1.37925	0.167818	0.999999
Dapl1	45.0335	0.669931	0.404876	1.65466	0.097994	0.999999
Pdgfb	21.5781	0.669803	0.436474	1.53458	0.124888	0.999999
Dtx3l	239.262	0.669626	0.487467	1.37369	0.169539	0.999999
Echdc3	14.125	0.669558	0.430819	1.55415	0.120148	0.999999
Tmem159	61.2669	0.669252	0.46529	1.43836	0.150333	0.999999
Mcm4	902.324	0.667869	0.442483	1.50937	0.131204	0.999999
Tmem40	39.0113	0.666779	0.492545	1.35374	0.175818	0.999999
Slc10a3	108.047	0.666187	0.481645	1.38315	0.166619	0.999999
Exo1	69.9793	0.665731	0.467058	1.42537	0.154051	0.999999
Fzd9	3946.05	0.665668	0.477364	1.39447	0.163177	0.999999
Jam2	6344.36	0.665313	0.454778	1.46294	0.143484	0.999999
Fgfrl1	2458.38	0.665281	0.397958	1.67174	0.0945762	0.999999
Stc1	93.5833	0.664582	0.492577	1.34919	0.177275	0.999999
Esr1	21.1399	0.664536	0.428795	1.54977	0.121196	0.999999
Dnajc25	91.022	0.664506	0.467748	1.42065	0.155418	0.999999
Cd44	2144.05	0.664491	0.429664	1.54654	0.121975	0.999999
Ier5l	505.783	0.663722	0.449267	1.47734	0.139583	0.999999
Tpst1	422.285	0.663605	0.423375	1.56742	0.117017	0.999999
St6galnac4	368.088	0.663556	0.457228	1.45126	0.146708	0.999999
Tmem86a	228.692	0.663025	0.487853	1.35907	0.174126	0.999999
Eef1e1	434.305	0.662776	0.473918	1.39851	0.161961	0.999999
Galnt7	396.5	0.661969	0.433157	1.52824	0.126452	0.999999
Slc25a29	114.704	0.661649	0.490629	1.34857	0.177474	0.999999
Cnn2	1134.94	0.658907	0.491941	1.3394	0.18044	0.999999
Clstn2	12.2414	0.658385	0.447499	1.47125	0.141222	0.999999
Loxl3	298.225	0.65786	0.45915	1.43278	0.151922	0.999999
AI593442	27.4403	0.657797	0.475986	1.38197	0.166982	0.999999
Ntng1	30.0168	0.656972	0.491671	1.3362	0.181483	0.999999
Cobl	255.688	0.656745	0.482556	1.36097	0.173522	0.999999
Ildr2	489.892	0.656025	0.488974	1.34164	0.179714	0.999999
Tmem64	423.324	0.655607	0.433789	1.51135	0.130699	0.999999
Mrpl54	281.787	0.655448	0.432266	1.51631	0.129442	0.999999
Serpinb9	108.665	0.6542	0.473538	1.38151	0.167121	0.999999
Ddx21	1889.02	0.652602	0.458539	1.42322	0.154672	0.999999
Rassf7	54.3615	0.65237	0.492345	1.32503	0.185162	0.999999
Tmem2	818.674	0.651358	0.438781	1.48447	0.137684	0.999999
Pmepa1	275.818	0.651223	0.484242	1.34483	0.17868	0.999999
Rag1	61.0688	0.65104	0.44945	1.44853	0.14747	0.999999
Slc2a4	26.3726	0.649625	0.443673	1.4642	0.143139	0.999999
4833424O15Rik	71.0212	0.649603	0.490016	1.32568	0.184946	0.999999
Pdzd2	269.987	0.648678	0.466273	1.3912	0.164166	0.999999
Prss35	35.0141	0.648544	0.485545	1.3357	0.181646	0.999999
Tap1	278.429	0.647304	0.482664	1.34111	0.179886	0.999999
H2-T23	138.295	0.646916	0.471245	1.37278	0.16982	0.999999
Ptpn9	1354.75	0.646902	0.397221	1.62857	0.103404	0.999999
Prep	998.036	0.646835	0.438783	1.47415	0.14044	0.999999
Fadd	179.876	0.646809	0.445843	1.45075	0.146848	0.999999
Ltbp2	30.9208	0.646018	0.416299	1.55181	0.120707	0.999999
Gli3	222.27	0.645935	0.489109	1.32064	0.186623	0.999999
Sipa1l3	961.737	0.645534	0.404677	1.59518	0.110671	0.999999
Galk1	451.955	0.645204	0.417735	1.54453	0.122461	0.999999
Artn	91.5928	0.645057	0.419813	1.53653	0.124408	0.999999
Zfp764	66.6499	0.644884	0.492493	1.30943	0.190389	0.999999
Rassf3	821.4	0.643969	0.480969	1.3389	0.180603	0.999999
Ccnyl1	423.498	0.643922	0.466072	1.38159	0.167096	0.999999
Nudt4	8195.19	0.643215	0.446358	1.44103	0.149576	0.999999
Rangrf	343.692	0.642252	0.462415	1.38891	0.164861	0.999999
G530011O06Rik	133.249	0.642052	0.481775	1.33268	0.182637	0.999999
Itm2a	644.089	0.641893	0.492324	1.3038	0.192301	0.999999
Aen	363.441	0.641188	0.440572	1.45535	0.145572	0.999999
Nhp2	1178.62	0.641125	0.475447	1.34847	0.177508	0.999999
Pno1	531.077	0.64112	0.450384	1.4235	0.154592	0.999999
Lgi2	57.0777	0.640931	0.478738	1.33879	0.180638	0.999999
Rpl30	149.137	0.640672	0.490924	1.30503	0.191882	0.999999
Smim4	99.0543	0.640548	0.463471	1.38207	0.166951	0.999999
Actn2	20.1033	0.640509	0.452633	1.41507	0.157047	0.999999
Adrb2	34.4636	0.639767	0.485513	1.31771	0.1876	0.999999
E430018J23Rik	56.641	0.639494	0.492429	1.29865	0.194064	0.999999
Bag3	877.315	0.639438	0.452215	1.41401	0.157358	0.999999
Pcdhgc5	81.5721	0.638772	0.473637	1.34865	0.177449	0.999999
Shisa5	918.332	0.638292	0.413753	1.54269	0.122906	0.999999
Ifitm2	1078.59	0.637369	0.451121	1.41285	0.157699	0.999999
Gpr176	32.5836	0.636435	0.468497	1.35846	0.174317	0.999999
Sephs2	238.56	0.63633	0.428625	1.48458	0.137654	0.999999
Epn2	2984.14	0.635821	0.466716	1.36233	0.173094	0.999999
Synm	225.734	0.6358	0.45132	1.40876	0.158907	0.999999
Frmd6	489.738	0.635412	0.483619	1.31387	0.18889	0.999999
Bysl	637.502	0.63493	0.471118	1.34771	0.177752	0.999999
Asl	370.908	0.634822	0.415609	1.52745	0.126649	0.999999
Mthfd1l	528.309	0.634709	0.421864	1.50453	0.132444	0.999999
Gpc3	144.825	0.633629	0.475151	1.33353	0.182357	0.999999
Pamr1	211.915	0.633426	0.446551	1.41848	0.15605	0.999999
Cct3	5336.03	0.633355	0.434117	1.45895	0.144579	0.999999
Trim62	1101.13	0.632045	0.488571	1.29366	0.195783	0.999999
Ndufab1	765.504	0.631721	0.444994	1.41962	0.155719	0.999999
Rnf144b	36.1307	0.631718	0.487231	1.29655	0.194787	0.999999
Ybx3	2438.99	0.631337	0.428922	1.47192	0.141043	0.999999
Elfn2	231.939	0.630797	0.478872	1.31726	0.187753	0.999999
Mmachc	362.869	0.630562	0.453873	1.38929	0.164744	0.999999
Ier3	468.385	0.630268	0.489841	1.28668	0.198207	0.999999
AI506816	19.8185	0.628624	0.464375	1.3537	0.175832	0.999999
Htr1b	22.7568	0.628169	0.458805	1.36914	0.170955	0.999999
Tgfb1	196.208	0.628075	0.491404	1.27812	0.201206	0.999999
Ltbp1	519.548	0.627766	0.414021	1.51626	0.129452	0.999999
Aven	132.18	0.627722	0.478086	1.31299	0.189186	0.999999
Sardh	1178.68	0.626852	0.439473	1.42637	0.153761	0.999999
Murc	27.7068	0.626516	0.482258	1.29913	0.1939	0.999999
Bicc1	240.305	0.626445	0.488055	1.28355	0.199298	0.999999
Fam114a1	440.042	0.626025	0.489643	1.27854	0.201061	0.999999
Bex2	1010.93	0.625336	0.492236	1.2704	0.203943	0.999999
Rrm2	316.501	0.624864	0.49209	1.26982	0.20415	0.999999
Pawr	154.798	0.624438	0.485226	1.2869	0.198129	0.999999
Vasn	802.836	0.624333	0.450951	1.38448	0.166211	0.999999
Odc1	2365.17	0.62343	0.436025	1.4298	0.152774	0.999999
Timp4	594.668	0.622669	0.475318	1.31001	0.190194	0.999999
Slc35f1	448.156	0.622488	0.484306	1.28532	0.198681	0.999999
Tnfsf18	32.2766	0.621215	0.419327	1.48146	0.138485	0.999999
Slit3	152.188	0.62112	0.432861	1.43492	0.151311	0.999999
Gm5124	46.7538	0.620635	0.490118	1.2663	0.205407	0.999999
C3	160.819	0.620405	0.486474	1.27531	0.2022	0.999999
Triobp	804.003	0.619521	0.422318	1.46695	0.142389	0.999999
Rgs7	162.446	0.619409	0.480831	1.28821	0.197674	0.999999
Srpx2	32.7268	0.619305	0.48133	1.28665	0.198215	0.999999
Nucb2	69.5034	0.618807	0.486788	1.27121	0.203656	0.999999
Myo1c	653.161	0.61723	0.442701	1.39424	0.163246	0.999999
Lrrc59	3199.24	0.616398	0.446876	1.37935	0.167787	0.999999
Rbpms2	179.029	0.616376	0.490559	1.25648	0.208943	0.999999
Hes1	352.349	0.616161	0.43821	1.40609	0.159698	0.999999
Kcnc3	209.246	0.615963	0.447378	1.37683	0.168565	0.999999
Fh1	1115.91	0.61589	0.399668	1.541	0.123316	0.999999
Cd38	140.513	0.615331	0.485671	1.26697	0.205166	0.999999
Pdk1	879.367	0.615242	0.475333	1.29434	0.195548	0.999999
Gbp5	48.3576	0.615201	0.486794	1.26378	0.206309	0.999999
Ifi35	217.996	0.615177	0.492417	1.2493	0.211555	0.999999
Kif26b	55.8161	0.614993	0.490165	1.25466	0.209601	0.999999
Fras1	357.336	0.614918	0.492509	1.24854	0.211833	0.999999
Rai2	138.555	0.61447	0.483405	1.27113	0.203683	0.999999
Pola1	392.283	0.614392	0.468073	1.3126	0.189318	0.999999
Hoxa4	87.8214	0.612732	0.490885	1.24822	0.211951	0.999999
Mrto4	703.665	0.612014	0.461374	1.3265	0.184674	0.999999
Adam15	2323.7	0.611857	0.396641	1.54259	0.122929	0.999999
Ankrd37	17.5641	0.611742	0.446951	1.3687	0.171093	0.999999
Ak4	957.156	0.611105	0.442766	1.3802	0.167525	0.999999
Gpnmb	188.381	0.609753	0.467205	1.30511	0.191856	0.999999
Dfna5	43.8149	0.609688	0.491065	1.24156	0.214398	0.999999
Them6	78.409	0.609646	0.477377	1.27708	0.201575	0.999999
Fam111a	75.1785	0.609459	0.478701	1.27315	0.202965	0.999999
Ybx1	6512.08	0.608146	0.453378	1.34137	0.179802	0.999999
Syt4	19.5183	0.607574	0.460436	1.31956	0.186981	0.999999
Fkbp11	51.7313	0.607231	0.490829	1.23715	0.21603	0.999999
Ly96	43.553	0.60704	0.492295	1.23308	0.217545	0.999999
Fitm2	215.622	0.606955	0.422327	1.43717	0.15067	0.999999
Egln1	1961.2	0.606104	0.4446	1.36326	0.172801	0.999999
Npy1r	11.7475	0.605941	0.452424	1.33932	0.180466	0.999999
Cntn3	21.2334	0.605831	0.452574	1.33863	0.18069	0.999999
Pstpip1	37.1578	0.605568	0.491686	1.23162	0.218092	0.999999
Fam195a	163.927	0.605169	0.482319	1.25471	0.209586	0.999999
3930402G23Rik	12.8773	0.604549	0.447779	1.35011	0.176982	0.999999
Lama2	29.7016	0.604127	0.437669	1.38033	0.167486	0.999999
Npr3	21.014	0.603716	0.477772	1.26361	0.206371	0.999999
Tbc1d8b	189.467	0.603439	0.443206	1.36153	0.173346	0.999999
Tspan5	1772.52	0.603397	0.476939	1.26515	0.205819	0.999999
Slco1a4	32.2188	0.603396	0.388407	1.55351	0.120301	0.999999
I830012O16Rik	230.774	0.603286	0.47984	1.25726	0.208658	0.999999
Pard6b	112.402	0.603143	0.488614	1.2344	0.217056	0.999999
Golph3	2720.65	0.6024	0.415666	1.44924	0.14727	0.999999
Eif4a1	12787.6	0.602311	0.451142	1.33508	0.18185	0.999999
Sept7	3952.92	0.601706	0.425595	1.4138	0.157421	0.999999
Irs1	1218.44	0.601194	0.415722	1.44614	0.148137	0.999999
Adamts4	870.091	0.601144	0.403136	1.49117	0.135917	0.999999
Anxa3	164.226	0.601081	0.453973	1.32405	0.185488	0.999999
Vgll3	21.2414	0.599943	0.415417	1.44419	0.148685	0.999999
Itpr1	691.3	0.598374	0.431279	1.38744	0.165307	0.999999
Lamb3	32.3534	0.598196	0.475369	1.25838	0.208253	0.999999
Pa2g4	3644.04	0.597995	0.447018	1.33774	0.18098	0.999999
Snx9	829.287	0.597746	0.424335	1.40866	0.158934	0.999999
Map4k3	1336.99	0.596949	0.37633	1.58624	0.112686	0.999999
Ano6	3005.65	0.596816	0.376572	1.58487	0.112997	0.999999
Ak6	293.299	0.596813	0.467907	1.2755	0.202134	0.999999
Palmd	215.727	0.596379	0.447409	1.33296	0.182545	0.999999
Sema4f	22.3963	0.596322	0.426602	1.39784	0.162161	0.999999
Sncb	9.64149	0.596307	0.398187	1.49755	0.134249	0.999999
Fhl3	161.88	0.596182	0.485508	1.22796	0.219464	0.999999
Ache	50.3499	0.596163	0.49254	1.21039	0.226131	0.999999
1700008J07Rik	34.9866	0.596055	0.491093	1.21373	0.22485	0.999999
Crim1	1392.43	0.594908	0.483823	1.2296	0.218848	0.999999
Pllp	217.786	0.594794	0.424478	1.40123	0.161144	0.999999
Gpr3	10.4735	0.594723	0.393315	1.51208	0.130514	0.999999
Junb	805.802	0.594437	0.490686	1.21144	0.225727	0.999999
Ddost	2574.75	0.593483	0.402532	1.47437	0.140381	0.999999
Trim12a	92.1125	0.592588	0.492384	1.20351	0.22878	0.999999
Myo5b	60.5021	0.592535	0.431552	1.37303	0.169742	0.999999
Tgfbr3	287.194	0.592446	0.485986	1.21906	0.222821	0.999999
Pkm	22817.5	0.592396	0.470006	1.2604	0.207524	0.999999
Icam5	30.2634	0.592275	0.487681	1.21447	0.224567	0.999999
Ranbp1	1634.44	0.591787	0.473283	1.25039	0.211158	0.999999
Wscd1	4617.68	0.591758	0.387362	1.52766	0.126597	0.999999
Gm17455	17.8803	0.591605	0.438421	1.3494	0.177209	0.999999
Col8a1	139.794	0.591591	0.414828	1.42611	0.153836	0.999999
Ust	237.304	0.591519	0.450394	1.31334	0.18907	0.999999
Pkig	523.529	0.590572	0.422003	1.39945	0.161678	0.999999
Gpd2	1472.98	0.590279	0.445654	1.32452	0.18533	0.999999
Fst	37.2083	0.590114	0.41875	1.40923	0.158767	0.999999
B2m	3146.92	0.589223	0.471758	1.24899	0.211667	0.999999
Ywhab	4189.1	0.588584	0.409153	1.43854	0.150281	0.999999
Smim3	41.9296	0.588129	0.486121	1.20984	0.22634	0.999999
Nuak1	445.939	0.588034	0.489766	1.20064	0.229889	0.999999
Uba7	37.2322	0.587832	0.46198	1.27242	0.203224	0.999999
Fhl2	32.1666	0.587585	0.448833	1.30914	0.190487	0.999999
Lhfpl2	837.703	0.587509	0.492224	1.19358	0.232642	0.999999
Emx2	349.605	0.58748	0.47605	1.23407	0.217177	0.999999
Gltpd1	289.709	0.58744	0.465764	1.26124	0.207223	0.999999
Cct6a	4278.85	0.587201	0.449098	1.30751	0.191039	0.999999
Rpl26	37.2273	0.587029	0.485783	1.20842	0.226887	0.999999
Col11a1	1718.69	0.586621	0.385928	1.52003	0.128504	0.999999
Ergic1	2160.45	0.586473	0.389359	1.50625	0.132002	0.999999
Lmo2	29.4901	0.585695	0.49185	1.1908	0.233733	0.999999
Cubn	32.1796	0.584938	0.49218	1.18846	0.234651	0.999999
Enpp6	32.1856	0.58468	0.450175	1.29878	0.194018	0.999999
Irs2	907.516	0.584517	0.430778	1.35689	0.174818	0.999999
Aff3	101.805	0.584249	0.490474	1.19119	0.233579	0.999999
Mest	4528.68	0.583579	0.461292	1.2651	0.205837	0.999999
Slc25a35	69.5131	0.583285	0.485867	1.2005	0.229944	0.999999
B4galt1	340.726	0.582962	0.491068	1.18713	0.235176	0.999999
Cmtm7	24.4398	0.582346	0.46337	1.25676	0.20884	0.999999
Atp1b3	1769.64	0.582016	0.390332	1.49108	0.13594	0.999999
Cmpk2	277.502	0.581992	0.492163	1.18252	0.237	0.999999
Gpr20	26.3199	0.581851	0.383789	1.51607	0.129502	0.999999
Vcpkmt	149.875	0.581785	0.459743	1.26546	0.205707	0.999999
Stat6	29.9875	0.581763	0.447444	1.30019	0.193535	0.999999
Mfsd9	115.613	0.581715	0.492533	1.18107	0.237576	0.999999
Nmi	160.488	0.581386	0.43676	1.33113	0.183145	0.999999
Pole	204.618	0.581002	0.491697	1.18163	0.237354	0.999999
Acvr1	502.144	0.580997	0.401013	1.44882	0.147387	0.999999
Sorcs1	548.399	0.580939	0.408586	1.42183	0.155076	0.999999
Zfp85os	17.2163	0.580727	0.472195	1.22985	0.218755	0.999999
Camkk2	1106.07	0.580696	0.489179	1.18708	0.235195	0.999999
Cbfa2t3	23.0211	0.580367	0.413365	1.40401	0.160317	0.999999
Ecm1	534.317	0.58007	0.487557	1.18975	0.234146	0.999999
Atp13a3	1498.67	0.580058	0.419651	1.38224	0.166898	0.999999
Cdc45	132.598	0.579791	0.490695	1.18157	0.237376	0.999999
Hapln4	84.259	0.579719	0.491984	1.17833	0.238665	0.999999
Aldh1b1	26.6436	0.579663	0.461286	1.25662	0.20889	0.999999
Tfdp1	1293.73	0.579003	0.413594	1.39993	0.161534	0.999999
Ptprr	27.9726	0.578955	0.431492	1.34175	0.179676	0.999999
Spc25	58.7576	0.577502	0.492407	1.17281	0.24087	0.999999
Cnr1	286.661	0.577466	0.476816	1.21109	0.225861	0.999999
Epha7	146.369	0.57729	0.46986	1.22864	0.219206	0.999999
Sema4b	1086.01	0.577239	0.477313	1.20935	0.226528	0.999999
Olfr287	15.672	0.577097	0.449978	1.2825	0.199667	0.999999
Parva	1643.67	0.577088	0.463695	1.24454	0.2133	0.999999
Cdc7	276.221	0.57676	0.491606	1.17322	0.240709	0.999999
Nkain1	1517.21	0.575413	0.435192	1.3222	0.1861	0.999999
Calr	7674.58	0.575325	0.402288	1.43013	0.152679	0.999999
Gpx3	175.459	0.574881	0.490631	1.17172	0.24131	0.999999
Eif2s1	1127.37	0.57437	0.460087	1.24839	0.211887	0.999999
Gad1	473.186	0.574242	0.489535	1.17304	0.240782	0.999999
Enox1	183.744	0.574096	0.46911	1.2238	0.221029	0.999999
E2f2	32.1095	0.573415	0.432933	1.32449	0.185341	0.999999
Znrf2	176.468	0.57334	0.465937	1.23051	0.218507	0.999999
Timm17a	731.049	0.572765	0.441811	1.2964	0.194837	0.999999
Ctf1	77.1911	0.572709	0.466065	1.22882	0.21914	0.999999
Fbxo17	66.8224	0.572543	0.491874	1.164	0.244423	0.999999
Pam	1853.74	0.572075	0.444935	1.28575	0.198531	0.999999
Gar1	296.323	0.571073	0.466538	1.22407	0.220928	0.999999
Oxtr	22.1832	0.570729	0.475053	1.2014	0.229596	0.999999
Rfx8	11.4427	0.570507	0.377566	1.51101	0.130785	0.999999
Trim21	103.61	0.569892	0.490709	1.16136	0.245494	0.999999
C1galt1	319.333	0.569606	0.439192	1.29694	0.194652	0.999999
2810047C21Rik1	101.68	0.569593	0.491661	1.15851	0.246657	0.999999
Clcf1	181.729	0.569356	0.484219	1.17582	0.239665	0.999999
Stim2	1193.3	0.569268	0.444468	1.28078	0.20027	0.999999
Trp53inp2	2277.44	0.569057	0.384257	1.48093	0.138626	0.999999
Elmo2	1345.19	0.568743	0.386016	1.47337	0.140652	0.999999
Arl4d	67.4707	0.5683	0.490288	1.15911	0.246409	0.999999
Glrx3	291.852	0.568105	0.434381	1.30785	0.190924	0.999999
Thumpd1	662.321	0.567908	0.405267	1.40132	0.161119	0.999999
Slc41a2	199.567	0.567624	0.455955	1.24491	0.213164	0.999999
Grb10	251.352	0.567542	0.488758	1.16119	0.245563	0.999999
Rad23b	3563.16	0.566695	0.380967	1.48751	0.136879	0.999999
6030419C18Rik	397.433	0.566329	0.449767	1.25916	0.207972	0.999999
Iqgap1	1833.69	0.565305	0.421015	1.34272	0.179362	0.999999
Nptn	2108.38	0.565082	0.371772	1.51997	0.128518	0.999999
Maff	115.884	0.564882	0.453608	1.24531	0.213018	0.999999
Hspe1	1541.27	0.564011	0.465224	1.21234	0.225381	0.999999
Tmco4	56.5047	0.563574	0.491914	1.14567	0.25193	0.999999
A330041J22Rik	9.82295	0.563085	0.437498	1.28706	0.198075	0.999999
Atp5g1	1409.18	0.562856	0.45362	1.24081	0.214677	0.999999
Hells	170.446	0.562766	0.48432	1.16197	0.245248	0.999999
Adamtsl4	500.124	0.56257	0.47521	1.18383	0.236479	0.999999
Pgam2	53.0104	0.562044	0.417449	1.34638	0.178181	0.999999
Itga4	48.831	0.561621	0.471065	1.19224	0.233169	0.999999
Hbegf	578.633	0.561433	0.4795	1.17087	0.241651	0.999999
Ero1l	1088.5	0.561283	0.439009	1.27852	0.201065	0.999999
Pdia3	5632.46	0.560939	0.374262	1.49879	0.133929	0.999999
H2-Q4	252.129	0.560275	0.486125	1.15253	0.249102	0.999999
Myc	1107.54	0.560223	0.470188	1.19149	0.233463	0.999999
Cdh4	1394.81	0.560089	0.454324	1.2328	0.217651	0.999999
Pcna	1775.99	0.559935	0.466264	1.2009	0.229791	0.999999
Setd8	1375.57	0.559916	0.44958	1.24542	0.212977	0.999999
Mira	25.4486	0.558922	0.405897	1.37701	0.168511	0.999999
Ptges3l	74.3563	0.558753	0.491394	1.13708	0.255506	0.999999
Igfbp4	2588.46	0.55796	0.490254	1.1381	0.255077	0.999999
Pde5a	147.055	0.557775	0.491725	1.13432	0.256659	0.999999
Ccser1	34.401	0.557102	0.472697	1.17856	0.238573	0.999999
Gdf6	38.6335	0.55695	0.475965	1.17015	0.241941	0.999999
Prrg4	12.7594	0.556827	0.455667	1.222	0.221706	0.999999
Wdr46	855.758	0.556805	0.460602	1.20886	0.226716	0.999999
Myl12a	2364.92	0.556564	0.41802	1.33143	0.183048	0.999999
Gria3	154.642	0.556458	0.461907	1.2047	0.22832	0.999999
Adarb1	401.444	0.556051	0.403878	1.37678	0.16858	0.999999
Tnfrsf12a	538.821	0.555961	0.487771	1.1398	0.25437	0.999999
Ncapg2	228.668	0.555882	0.475212	1.16976	0.242099	0.999999
Dlc1	348.986	0.554853	0.491342	1.12926	0.258787	0.999999
Asf1b	47.9511	0.554809	0.490421	1.13129	0.257933	0.999999
Rusc1	133.523	0.554639	0.452304	1.22625	0.220104	0.999999
Gpatch4	266.683	0.554616	0.4783	1.15956	0.246229	0.999999
Cacna1a	121.921	0.554346	0.480984	1.15252	0.249106	0.999999
9530051G07Rik	26.7887	0.553868	0.464624	1.19208	0.233231	0.999999
Prkar2a	1246.38	0.553376	0.406067	1.36277	0.172955	0.999999
Tlr3	573.403	0.553216	0.453446	1.22003	0.222455	0.999999
Farsb	922.226	0.552151	0.46272	1.19327	0.232763	0.999999
Efna5	217.044	0.551333	0.451612	1.22081	0.222158	0.999999
Fbn1	1050.34	0.550915	0.48307	1.14044	0.254101	0.999999
Ubtd1	442.799	0.550744	0.441096	1.24858	0.211819	0.999999
Phb	2573.58	0.550244	0.448518	1.2268	0.219896	0.999999
Sf3b3	2948.72	0.550024	0.397105	1.38509	0.166026	0.999999
Gfra4	74.4105	0.549733	0.491217	1.11913	0.263087	0.999999
Fscn1	4206.1	0.549665	0.419526	1.3102	0.190127	0.999999
Cast	331.595	0.549345	0.472931	1.16158	0.245408	0.999999
Slco1a5	40.2161	0.549328	0.404602	1.3577	0.174559	0.999999
Gbp9	293.147	0.54903	0.47519	1.15539	0.247931	0.999999
Adamts2	114.496	0.548739	0.471891	1.16285	0.244889	0.999999
Plk3	45.393	0.548727	0.491656	1.11608	0.264388	0.999999
Krcc1	905.447	0.54869	0.435271	1.26057	0.207464	0.999999
Stard8	278.382	0.548008	0.461464	1.18754	0.235013	0.999999
Pop7	196.709	0.547963	0.455562	1.20283	0.229043	0.999999
Zfp771	174.065	0.547878	0.478131	1.14587	0.251847	0.999999
Luzp1	680.546	0.547484	0.416589	1.31421	0.188777	0.999999
Kif17	54.3787	0.547432	0.489878	1.11749	0.263786	0.999999
Sumf1	1002.16	0.547305	0.397398	1.37722	0.168443	0.999999
Lynx1	153.376	0.547271	0.476909	1.14754	0.25116	0.999999
Mettl1	137.684	0.547192	0.488207	1.12082	0.262365	0.999999
Tenm3	1633.32	0.54709	0.491377	1.11338	0.265545	0.999999
Rad51	100.427	0.546775	0.486165	1.12467	0.26073	0.999999
Myh3	14.5805	0.546648	0.385944	1.41639	0.156662	0.999999
Myh14	662.179	0.546528	0.474657	1.15142	0.24956	0.999999
Gmds	247.324	0.546249	0.449351	1.21564	0.224123	0.999999
Mtmr7	15.7379	0.546098	0.470015	1.16187	0.245287	0.999999
Cct7	4856.1	0.546087	0.443067	1.23251	0.217757	0.999999
Nceh1	525.95	0.545686	0.42351	1.28848	0.197578	0.999999
Ier2	292.012	0.545656	0.438975	1.24302	0.213859	0.999999
Ccno	25.3793	0.545428	0.471268	1.15736	0.247125	0.999999
Zfp503	293.076	0.54533	0.482409	1.13043	0.258295	0.999999
Gm4841	14.4347	0.545225	0.416716	1.30839	0.190742	0.999999
Lcn2	11.868	0.544938	0.416906	1.3071	0.191178	0.999999
Tmem200a	210.1	0.544811	0.479555	1.13608	0.255925	0.999999
Snrk	1213.75	0.544693	0.398353	1.36736	0.171512	0.999999
Tufm	1302	0.544543	0.437186	1.24556	0.212925	0.999999
Bmp2	59.8106	0.544308	0.465777	1.1686	0.242564	0.999999
Focad	517.112	0.543585	0.391266	1.3893	0.164743	0.999999
Manf	760.036	0.543485	0.422258	1.28709	0.198062	0.999999
Nr2c2ap	410.026	0.543472	0.454628	1.19542	0.231922	0.999999
Pappa2	26.804	0.543095	0.381748	1.42265	0.154837	0.999999
Pcyt1b	552.326	0.542688	0.441512	1.22916	0.219012	0.999999
Gcnt4	161.641	0.542659	0.492431	1.102	0.270462	0.999999
Pbdc1	454.835	0.542451	0.458829	1.18225	0.237106	0.999999
Rrp15	381.316	0.54245	0.463563	1.17017	0.241931	0.999999
Sdc1	445.374	0.541499	0.429406	1.26104	0.207293	0.999999
Fggy	17.8005	0.541035	0.460885	1.1739	0.240433	0.999999
Adamts3	19.2582	0.540568	0.441964	1.22311	0.22129	0.999999
3110082I17Rik	194.616	0.54039	0.458375	1.17893	0.238428	0.999999
Pcolce	242.983	0.539443	0.492561	1.09518	0.273438	0.999999
Igfbp7	357.593	0.538602	0.48075	1.12034	0.26257	0.999999
Sphk1	68.0353	0.538315	0.489134	1.10055	0.271094	0.999999
Gsg2	22.3343	0.537923	0.465449	1.15571	0.247801	0.999999
Dusp15	126.193	0.537908	0.491482	1.09446	0.273753	0.999999
Slco2a1	12.9842	0.537712	0.430857	1.24801	0.212029	0.999999
Mgat4a	425.718	0.53771	0.404411	1.32961	0.183646	0.999999
Fndc4	1951.24	0.537661	0.408874	1.31498	0.188517	0.999999
Rpf2	341.111	0.537414	0.472966	1.13626	0.255846	0.999999
Pcdh8	355.833	0.537278	0.463967	1.15801	0.246861	0.999999
Tle6	464.98	0.53716	0.491847	1.09213	0.274777	0.999999
Sfxn1	1816.5	0.536778	0.474428	1.13142	0.257878	0.999999
Zdhhc5	1235.54	0.536306	0.406102	1.32062	0.186629	0.999999
Olig1	7513.86	0.536264	0.486183	1.10301	0.270024	0.999999
Slc25a15	343.673	0.536239	0.437434	1.22587	0.220246	0.999999
Ccbe1	477.565	0.535711	0.487999	1.09777	0.272304	0.999999
Plekha7	386.161	0.535703	0.492237	1.0883	0.276461	0.999999
Pla2g5	23.5568	0.535338	0.378986	1.41255	0.157788	0.999999
Arhgap18	1186.24	0.535152	0.477614	1.12047	0.262514	0.999999
Ror1	50.3729	0.534826	0.486595	1.09912	0.271716	0.999999
Eif2b3	285.552	0.534458	0.447637	1.19395	0.232496	0.999999
Impdh2	2848.59	0.53422	0.462167	1.1559	0.247721	0.999999
Ndrg1	3675.63	0.534021	0.473636	1.12749	0.259535	0.999999
Chst14	103.227	0.53398	0.487115	1.09621	0.272987	0.999999
Cyth4	22.6304	0.533738	0.45258	1.17932	0.23827	0.999999
Sytl2	252.893	0.53324	0.480207	1.11044	0.26681	0.999999
Ap1s1	1215	0.532502	0.427093	1.24681	0.212469	0.999999
Ebna1bp2	1179.18	0.532204	0.450763	1.18067	0.237732	0.999999
Ebp	304.125	0.532127	0.421854	1.2614	0.207165	0.999999
Pdgfrl	133.543	0.532003	0.489068	1.08779	0.276688	0.999999
Fads6	9.63782	0.531928	0.415397	1.28053	0.200358	0.999999
Ppp4r4	95.9352	0.531873	0.483331	1.10043	0.271143	0.999999
Lypla2	2151.64	0.531642	0.479786	1.10808	0.267827	0.999999
Vdac2	3281.98	0.531339	0.452625	1.17391	0.240432	0.999999
Cacng8	38.9717	0.531075	0.484595	1.09592	0.273116	0.999999
Spred1	2424.28	0.530933	0.437167	1.21449	0.224562	0.999999
Ppm1g	2024.18	0.530275	0.42531	1.2468	0.212472	0.999999
Snhg4	91.1061	0.529923	0.49243	1.07614	0.281866	0.999999
9430020K01Rik	1647.92	0.52992	0.369168	1.43544	0.151161	0.999999
Cadm1	1375.49	0.529822	0.470078	1.12709	0.259703	0.999999
Dnlz	846.925	0.529731	0.460168	1.15117	0.249663	0.999999
Pafah2	428.953	0.529475	0.434974	1.21726	0.223506	0.999999
Pdgfrb	349.802	0.529253	0.4575	1.15684	0.247339	0.999999
2010320M18Rik	186.127	0.529154	0.451141	1.17292	0.240826	0.999999
Nucks1	1774.16	0.529142	0.445591	1.18751	0.235028	0.999999
Ppid	1093.69	0.529047	0.434257	1.21828	0.223117	0.999999
Rdh10	485.253	0.5289	0.472895	1.11843	0.263383	0.999999
Pinx1	150.684	0.528816	0.477762	1.10686	0.268354	0.999999
Slc16a12	52.9795	0.528233	0.405512	1.30263	0.1927	0.999999
Socs3	719.193	0.52796	0.491279	1.07466	0.282525	0.999999
Uvrag	427.511	0.527829	0.46359	1.13857	0.254883	0.999999
P2ry12	14.7016	0.527709	0.413396	1.27652	0.201771	0.999999
Slc25a12	924.392	0.527662	0.403194	1.3087	0.190634	0.999999
Olig2	4264.4	0.527477	0.483511	1.09093	0.275303	0.999999
Npm3	477.382	0.52722	0.479005	1.10066	0.271047	0.999999
Rasd2	41.9727	0.526947	0.489175	1.07721	0.281384	0.999999
Cd302	234.308	0.526921	0.455731	1.15621	0.247595	0.999999
Gnb4	664.091	0.526826	0.401149	1.31329	0.189084	0.999999
Ednra	185.446	0.526526	0.473253	1.11257	0.265894	0.999999
Ddx25	270.57	0.526465	0.458435	1.1484	0.250805	0.999999
Prr14	878.67	0.526456	0.376625	1.39783	0.162165	0.999999
Got2	2726.74	0.526263	0.40659	1.29433	0.19555	0.999999
Psmb8	97.3319	0.526182	0.489253	1.07548	0.28216	0.999999
Clec11a	10.3959	0.526177	0.434487	1.21103	0.225885	0.999999
5430417L22Rik	551.598	0.524891	0.442539	1.18609	0.235586	0.999999
Ruvbl2	1106.58	0.524757	0.426411	1.23064	0.218458	0.999999
Vmp1	1066.56	0.524612	0.435359	1.20501	0.228199	0.999999
B630019K06Rik	128.894	0.524597	0.446574	1.17471	0.240109	0.999999
Zcchc12	164.611	0.524514	0.487546	1.07582	0.282006	0.999999
Polr2m	3044.48	0.524231	0.370103	1.41645	0.156644	0.999999
Lox	20.868	0.523606	0.420949	1.24387	0.213547	0.999999
Slc2a10	32.6796	0.523551	0.481585	1.08714	0.276975	0.999999
Lrp2	202.623	0.523476	0.491841	1.06432	0.287184	0.999999
Hspa5	6292.35	0.523133	0.388261	1.34738	0.177859	0.999999
Cdh2	2693.02	0.52292	0.424678	1.23133	0.218198	0.999999
Calu	7306.32	0.522523	0.37404	1.39697	0.162422	0.999999
Bin1	1007.06	0.522482	0.399128	1.30906	0.190514	0.999999
Ppp2r1b	679.977	0.521909	0.442938	1.17829	0.238681	0.999999
Tekt4	9.05673	0.521795	0.417105	1.25099	0.210937	0.999999
D19Bwg1357e	1129.95	0.521589	0.443135	1.17704	0.239178	0.999999
Rrp8	351.481	0.521221	0.432962	1.20385	0.228647	0.999999
Magohb	108.057	0.521024	0.486299	1.07141	0.283986	0.999999
Spata5	354.812	0.52079	0.427685	1.21769	0.22334	0.999999
Ube2cbp	36.8287	0.520707	0.49223	1.05785	0.290123	0.999999
Gstp1	615.919	0.520613	0.45009	1.15669	0.247401	0.999999
Ada	19.1817	0.520127	0.480642	1.08215	0.279186	0.999999
Gls2	23.6568	0.519977	0.461852	1.12585	0.260228	0.999999
Fam120aos	296.604	0.519616	0.422924	1.22863	0.219212	0.999999
Cd274	58.775	0.519388	0.492447	1.05471	0.291559	0.999999
Car13	47.643	0.519178	0.452957	1.1462	0.251714	0.999999
Nr4a3	37.9535	0.519122	0.489449	1.06062	0.28886	0.999999
Palld	1228.21	0.519073	0.484978	1.0703	0.284483	0.999999
Hmga1	101.272	0.519061	0.490963	1.05723	0.290406	0.999999
Arhgef33	29.7231	0.518683	0.476724	1.08802	0.276588	0.999999
Adamts20	53.3241	0.518621	0.446702	1.161	0.245642	0.999999
Fat4	626.034	0.518579	0.482455	1.07488	0.282431	0.999999
Maml3	201.207	0.518562	0.44764	1.15844	0.246686	0.999999
Sh2b2	95.1978	0.51847	0.48588	1.06707	0.285938	0.999999
Ndufaf4	307.184	0.517985	0.476888	1.08618	0.277401	0.999999
Klf3	710.352	0.517815	0.390964	1.32445	0.185352	0.999999
Sarnp	907.95	0.51781	0.417725	1.23959	0.215126	0.999999
Map3k7cl	21.0471	0.517751	0.458277	1.12978	0.25857	0.999999
Abcb1b	154.38	0.517159	0.468942	1.10282	0.270105	0.999999
Mdh2	5031.03	0.51675	0.416922	1.23944	0.215183	0.999999
Kcnh3	15.8148	0.51656	0.445143	1.16044	0.245871	0.999999
Lclat1	570.321	0.516528	0.42973	1.20198	0.22937	0.999999
Ttll7	367.357	0.516375	0.437051	1.1815	0.237405	0.999999
Lfng	1826.12	0.516062	0.408911	1.26204	0.206934	0.999999
Mmp9	10.7203	0.515915	0.385299	1.339	0.180571	0.999999
Crym	12.3961	0.51591	0.392468	1.31453	0.188668	0.999999
Gapdh	7164.45	0.515827	0.461702	1.11723	0.263896	0.999999
Cldn11	57.4832	0.515675	0.479268	1.07596	0.281943	0.999999
Epha3	48.8027	0.515308	0.473345	1.08865	0.276307	0.999999
Lrrn3	460.974	0.515266	0.451685	1.14076	0.253968	0.999999
Wdr36	707.691	0.5142	0.457979	1.12276	0.26154	0.999999
Fzd4	97.6989	0.514173	0.48193	1.0669	0.286015	0.999999
Yrdc	256.908	0.513685	0.448978	1.14412	0.252573	0.999999
Nog	105.141	0.513243	0.460375	1.11484	0.26492	0.999999
Evc2	874.812	0.513177	0.393365	1.30458	0.192035	0.999999
Cct8	3329.58	0.512497	0.432839	1.18404	0.236399	0.999999
Heg1	553.057	0.512431	0.489663	1.0465	0.295332	0.999999
Scx	81.0949	0.512267	0.427568	1.19809	0.230881	0.999999
Htra2	493.026	0.512174	0.416525	1.22964	0.218834	0.999999
Ncl	10410.2	0.512165	0.44347	1.1549	0.248131	0.999999
Slc1a5	88.6665	0.512157	0.488756	1.04788	0.294695	0.999999
Gpr68	58.246	0.511134	0.471116	1.08494	0.277947	0.999999
Snrpf	754.195	0.511031	0.452051	1.13047	0.258278	0.999999
Tiparp	962.573	0.510623	0.379535	1.34539	0.178499	0.999999
Antxr2	266.85	0.510618	0.482475	1.05833	0.289904	0.999999
Syngr2	513.396	0.510544	0.406541	1.25582	0.20918	0.999999
Plaur	12.2548	0.510285	0.42217	1.20872	0.22677	0.999999
Ism2	21.2384	0.510019	0.461297	1.10562	0.268891	0.999999
Hmgcll1	43.5707	0.509809	0.429416	1.18721	0.235143	0.999999
Flt1	55.7705	0.509594	0.488163	1.0439	0.296531	0.999999
Casq1	40.8243	0.508836	0.462482	1.10023	0.271232	0.999999
Plekha1	619.102	0.508385	0.397485	1.279	0.200896	0.999999
Atic	1338.31	0.508187	0.429556	1.18305	0.236788	0.999999
Ahcy	1450.91	0.507763	0.449169	1.13045	0.258287	0.999999
Sh3bgrl2	120.3	0.507629	0.456371	1.11232	0.266002	0.999999
Mcfd2	730.455	0.507016	0.411778	1.23128	0.218217	0.999999
Creg2	26.4918	0.506891	0.476198	1.06445	0.287124	0.999999
Phf19	256.413	0.506503	0.483834	1.04685	0.295167	0.999999
Dusp7	379.113	0.506366	0.474061	1.06815	0.285455	0.999999
Gcat	132.287	0.505935	0.473227	1.06912	0.285016	0.999999
E2f7	41.699	0.505845	0.492335	1.02744	0.304213	0.999999
Nme2	3402.94	0.505632	0.434108	1.16476	0.244116	0.999999
9630033F20Rik	241.301	0.50548	0.475669	1.06267	0.28793	0.999999
Thsd4	124.898	0.505459	0.437961	1.15412	0.248451	0.999999
Clic5	1060.48	0.505018	0.492351	1.02573	0.30502	0.999999
Oas1b	21.6457	0.504976	0.455996	1.10741	0.268115	0.999999
Pmf1	153.386	0.504071	0.473838	1.0638	0.287417	0.999999
4933412E12Rik	30.4374	0.503721	0.485156	1.03827	0.299146	0.999999
Mlip	18.7878	0.503647	0.423547	1.18912	0.234394	0.999999
Hykk	75.4372	0.503504	0.488366	1.031	0.302542	0.999999
Micalcl	20.6686	0.502999	0.452295	1.1121	0.266093	0.999999
Chodl	38.6687	0.502789	0.492049	1.02183	0.306862	0.999999
Vegfc	45.7487	0.502639	0.492592	1.0204	0.307541	0.999999
Cdc14b	192.114	0.502577	0.465124	1.08052	0.279909	0.999999
2610034B18Rik	649.442	0.502372	0.443168	1.13359	0.256966	0.999999
Dnajb11	1572.57	0.502352	0.410821	1.2228	0.221405	0.999999
Pak1	700.54	0.502038	0.491252	1.02196	0.306801	0.999999
Ftsj3	1598.31	0.502029	0.433105	1.15914	0.246399	0.999999
Foxc1	257.783	0.501537	0.46294	1.08337	0.278642	0.999999
Cd276	1314.97	0.501259	0.467907	1.07128	0.284044	0.999999
Bop1	1226.26	0.501235	0.454287	1.10335	0.269877	0.999999
Ism1	62.4806	0.500865	0.457375	1.09509	0.273479	0.999999
Slc16a6	66.2173	0.500676	0.492061	1.01751	0.308912	0.999999
Pnmal1	30.1056	0.500568	0.485513	1.03101	0.302536	0.999999
Enpp1	164.603	0.500458	0.492209	1.01676	0.309268	0.999999
Rbms3	527.527	0.500448	0.483594	1.03485	0.300738	0.999999
Camk4	46.352	0.500431	0.491556	1.01806	0.308652	0.999999
Fndc3c1	592.697	0.500089	0.453674	1.10231	0.270327	0.999999
Etv1	1008.46	0.500046	0.468545	1.06723	0.285867	0.999999
Taf10	581.707	0.498183	0.456355	1.09166	0.274984	0.999999
Fam185a	325.501	0.497806	0.423107	1.17655	0.239375	0.999999
Fam78b	147.195	0.497806	0.448322	1.11038	0.266837	0.999999
Rars	1481.29	0.497083	0.406434	1.22304	0.221316	0.999999
Arl4c	2073.08	0.49708	0.413356	1.20255	0.229152	0.999999
Ubb	1673.57	0.497053	0.469712	1.05821	0.289961	0.999999
Tmem238	38.1604	0.497027	0.492274	1.00966	0.31266	0.999999
Slbp	518.51	0.496914	0.423013	1.1747	0.240115	0.999999
Shpk	204.836	0.496532	0.456034	1.0888	0.27624	0.999999
Mrpl42	903.511	0.496476	0.427569	1.16116	0.245577	0.999999
Bnip3	538.473	0.49637	0.453117	1.09545	0.273317	0.999999
Maob	94.7514	0.496291	0.476776	1.04093	0.297908	0.999999
Kit	563.696	0.496238	0.410585	1.20861	0.226812	0.999999
Akr1b8	43.6333	0.496211	0.469841	1.05612	0.290911	0.999999
Ptrh1	88.7582	0.496193	0.489897	1.01285	0.311131	0.999999
Scrn1	593.292	0.496174	0.49254	1.00738	0.313753	0.999999
Prelid1	2426.09	0.495902	0.450943	1.0997	0.271463	0.999999
Exosc6	214.18	0.49577	0.459273	1.07947	0.28038	0.999999
Hnrnpa2b1	9496.58	0.495362	0.450986	1.0984	0.272031	0.999999
Syne3	94.4028	0.495149	0.426127	1.16197	0.245246	0.999999
Cdk14	1587.28	0.494929	0.430756	1.14898	0.250566	0.999999
Bag2	300.764	0.494728	0.433711	1.14069	0.254	0.999999
Rbm24	329.969	0.494549	0.445215	1.11081	0.266651	0.999999
Srsf9	857.849	0.49449	0.422719	1.16978	0.242088	0.999999
Jph2	21.6775	0.494121	0.374865	1.31813	0.18746	0.999999
Slfn9	12.3272	0.492713	0.39896	1.23499	0.216834	0.999999
Gins1	50.5693	0.492469	0.492545	0.999846	0.317385	0.999999
Rps27l	661.977	0.492373	0.439309	1.12079	0.262378	0.999999
Nt5e	38.7226	0.492187	0.443946	1.10867	0.267574	0.999999
Fam196a	13.1318	0.492074	0.443789	1.1088	0.267516	0.999999
Ticam1	393.575	0.491854	0.405027	1.21437	0.224605	0.999999
Rnft1	616.87	0.491778	0.389159	1.2637	0.206339	0.999999
Tusc3	1530.65	0.491738	0.442386	1.11156	0.266328	0.999999
Foxs1	9.35968	0.490768	0.436054	1.12548	0.260387	0.999999
Grwd1	299.862	0.490551	0.448739	1.09318	0.274316	0.999999
F3	618.488	0.48978	0.438405	1.11719	0.263915	0.999999
Lix1	190.859	0.489391	0.484213	1.01069	0.312163	0.999999
Fgf18	63.7665	0.488958	0.456995	1.06994	0.284646	0.999999
Smyd5	255.789	0.488562	0.456808	1.06951	0.284839	0.999999
Acot7	441.432	0.48835	0.479736	1.01795	0.308699	0.999999
Ubash3b	180.079	0.488136	0.492334	0.991474	0.321454	0.999999
Abcb6	489.304	0.488116	0.460955	1.05892	0.289634	0.999999
Arxes1	110.423	0.488036	0.489078	0.997869	0.318343	0.999999
Psmd12	1484.34	0.487925	0.415229	1.17507	0.239965	0.999999
Klf9	329.299	0.487764	0.443332	1.10022	0.271235	0.999999
Sec13	1813.75	0.487599	0.426517	1.14321	0.25295	0.999999
Shc2	134.615	0.487548	0.47776	1.02049	0.307497	0.999999
Ola1	1270.23	0.48719	0.448211	1.08697	0.277052	0.999999
Fkrp	302.555	0.487024	0.454538	1.07147	0.283958	0.999999
Mmp3	17.3043	0.487022	0.369059	1.31963	0.186958	0.999999
Anxa2	3881.12	0.486748	0.48091	1.01214	0.311471	0.999999
Jade2	295.369	0.486167	0.436075	1.11487	0.264906	0.999999
Rrp9	492.248	0.48615	0.462871	1.05029	0.293583	0.999999
Emilin1	1179.22	0.486054	0.379494	1.2808	0.200265	0.999999
Acta1	11.9289	0.485983	0.376322	1.2914	0.196565	0.999999
Slc38a10	2754.22	0.485481	0.376082	1.29089	0.196742	0.999999
Cdca7	350.822	0.485403	0.492354	0.985882	0.324191	0.999999
Pomp	1414.91	0.48539	0.434513	1.11709	0.263957	0.999999
Ldlrad4	177.13	0.485074	0.486429	0.997215	0.31866	0.999999
Chpf	1646.14	0.484963	0.425916	1.13864	0.254855	0.999999
Psma1	1440.27	0.484931	0.426285	1.13757	0.255298	0.999999
St3gal3	401.164	0.484863	0.401222	1.20846	0.226869	0.999999
Pcdhga8	15.5484	0.484736	0.449455	1.0785	0.280812	0.999999
Mettl16	608.245	0.484696	0.431253	1.12393	0.261044	0.999999
Opa3	496.164	0.484644	0.395948	1.22401	0.220949	0.999999
Steap1	12.7376	0.484559	0.459129	1.05539	0.291249	0.999999
Dapk2	49.9005	0.483675	0.436762	1.10741	0.268117	0.999999
Dhh	23.8563	0.483413	0.467534	1.03396	0.301153	0.999999
Mir22hg	80.3436	0.483394	0.476447	1.01458	0.310306	0.999999
Wdr62	191.57	0.48339	0.464281	1.04116	0.297802	0.999999
Sync	105.971	0.483235	0.480325	1.00606	0.314388	0.999999
Ptrf	1545.56	0.483116	0.483927	0.998324	0.318122	0.999999
Rabif	570.432	0.482876	0.423949	1.139	0.254705	0.999999
Tsfm	288.213	0.482867	0.45366	1.06438	0.287156	0.999999
Mrpl1	351.344	0.482809	0.430887	1.1205	0.2625	0.999999
Nexn	91.3813	0.482675	0.490415	0.984218	0.325008	0.999999
Lipt2	36.0302	0.482613	0.49259	0.979746	0.327212	0.999999
Ttc39a	56.5384	0.482474	0.490624	0.983388	0.325417	0.999999
Slco3a1	337.644	0.482415	0.489899	0.984723	0.32476	0.999999
Ppap2a	417.396	0.482249	0.448581	1.07505	0.282351	0.999999
Birc3	32.4202	0.481357	0.477698	1.00766	0.313617	0.999999
Runx2	69.3608	0.480883	0.485497	0.990496	0.321932	0.999999
Syt1	117.861	0.480836	0.49235	0.976614	0.32876	0.999999
Mylk	169.805	0.480746	0.492582	0.975971	0.329079	0.999999
Nudt5	367.139	0.480628	0.459531	1.04591	0.295602	0.999999
Glis3	803.036	0.48051	0.470343	1.02162	0.306962	0.999999
Perp	25.6018	0.480474	0.423644	1.13415	0.256734	0.999999
Lrrtm3	65.5591	0.480255	0.486195	0.987783	0.323259	0.999999
Eif4e	2021.63	0.480179	0.426217	1.12661	0.259908	0.999999
Ccdc109b	55.7049	0.479435	0.489775	0.978888	0.327635	0.999999
Denr	808.957	0.479407	0.42421	1.13012	0.258427	0.999999
Hnrnpab	5257.61	0.479354	0.456842	1.04928	0.294051	0.999999
Timm8a1	402.275	0.479347	0.459495	1.0432	0.296854	0.999999
Pemt	60.7578	0.478332	0.491521	0.973167	0.33047	0.999999
Gulp1	164.105	0.478324	0.492592	0.971035	0.331531	0.999999
Timeless	315.118	0.478183	0.48599	0.983936	0.325147	0.999999
Eif3b	4364.01	0.47815	0.438543	1.09032	0.275574	0.999999
Uqcrb	1055.02	0.478128	0.443501	1.07808	0.281	0.999999
Copb1	1962.56	0.477932	0.387292	1.23404	0.217189	0.999999
Mina	216.018	0.477561	0.455964	1.04737	0.294931	0.999999
Banf1	1504.02	0.477295	0.460483	1.03651	0.299964	0.999999
Cox5a	1578.29	0.476931	0.443554	1.07525	0.282264	0.999999
BC039771	8.18029	0.47606	0.402137	1.18382	0.236482	0.999999
Hnrnpd	2264.58	0.475627	0.451286	1.05394	0.291911	0.999999
Lins	293.601	0.475491	0.44709	1.06352	0.287545	0.999999
Rpl7l1	2630.84	0.475489	0.434402	1.09458	0.2737	0.999999
Ephx4	34.1279	0.475408	0.49172	0.966826	0.333631	0.999999
Tigd2	268.266	0.475224	0.413024	1.1506	0.249898	0.999999
Rrm1	1100.65	0.475211	0.409585	1.16022	0.245957	0.999999
Rpl36al	1481.07	0.474633	0.457251	1.03801	0.299264	0.999999
Slc16a9	114.481	0.474543	0.482509	0.98349	0.325366	0.999999
Fam118a	287.82	0.474334	0.422852	1.12175	0.26197	0.999999
Mtap	672.882	0.47432	0.441197	1.07508	0.28234	0.999999
Mgat2	736.778	0.474052	0.395839	1.19759	0.231077	0.999999
Cacybp	1527.06	0.473761	0.426119	1.11181	0.266222	0.999999
Hspa13	870.582	0.473442	0.421061	1.1244	0.260842	0.999999
Hsd17b12	2464.12	0.473409	0.437029	1.08324	0.2787	0.999999
Fgfr1	6517.04	0.473321	0.405933	1.16601	0.243611	0.999999
Chchd4	280.319	0.473297	0.441172	1.07282	0.283353	0.999999
Nop10	689.914	0.47313	0.445687	1.06157	0.288429	0.999999
Slc7a8	26.098	0.473112	0.488547	0.968405	0.332842	0.999999
Large	1107.71	0.473034	0.372557	1.26969	0.204194	0.999999
2810417H13Rik	158.536	0.47277	0.432336	1.09352	0.274164	0.999999
Mif	2116.15	0.472627	0.462478	1.02194	0.306807	0.999999
Bcam	57.4971	0.472469	0.478388	0.987627	0.323335	0.999999
Ccdc101	172.226	0.472342	0.463258	1.01961	0.307914	0.999999
Ptprm	1350.53	0.471694	0.459685	1.02612	0.304833	0.999999
Snrnp40	535.561	0.471652	0.426921	1.10478	0.269257	0.999999
Chek1	104.135	0.471525	0.489572	0.963139	0.335478	0.999999
Slc25a25	1191.05	0.471202	0.487943	0.965691	0.334199	0.999999
Abhd2	803.793	0.470919	0.394566	1.19351	0.232669	0.999999
Nop56	1291.63	0.47059	0.463542	1.0152	0.310008	0.999999
Medag	27.3079	0.470561	0.355063	1.32529	0.185075	0.999999
Nip7	723.445	0.470469	0.448631	1.04868	0.294326	0.999999
Sigmar1	504.141	0.470467	0.439257	1.07105	0.284146	0.999999
Slc22a15	49.0445	0.470427	0.483192	0.973583	0.330264	0.999999
Acta2	510.736	0.470259	0.474903	0.990222	0.322066	0.999999
Yars2	276.653	0.470208	0.467984	1.00475	0.315016	0.999999
Ube3c	1405.4	0.47	0.404499	1.16193	0.245263	0.999999
1110008F13Rik	1102.11	0.469894	0.450539	1.04296	0.296967	0.999999
Ccdc106	186.177	0.469746	0.439536	1.06873	0.28519	0.999999
Mtx2	304.537	0.469723	0.409876	1.14601	0.251791	0.999999
Eif4e3	18.7369	0.469544	0.437001	1.07447	0.282613	0.999999
Wsb2	1932.33	0.469054	0.411673	1.13938	0.254543	0.999999
Fbl	1129.7	0.469007	0.454264	1.03246	0.301858	0.999999
Prmt1	1820.75	0.468802	0.411265	1.1399	0.254327	0.999999
Mpzl1	2514.9	0.468631	0.379754	1.23404	0.217188	0.999999
Gfm1	963.587	0.46854	0.419728	1.1163	0.264296	0.999999
Bdkrb2	61.0643	0.4684	0.492273	0.951505	0.341348	0.999999
Hoxa3	162.717	0.468367	0.491901	0.952158	0.341017	0.999999
Lyrm7	62.2339	0.46833	0.490658	0.954495	0.339833	0.999999
Lrig1	11313.3	0.468279	0.367492	1.27425	0.202573	0.999999
Dpp3	907.558	0.468039	0.404861	1.15605	0.247661	0.999999
Lmod1	40.3684	0.467886	0.382987	1.22167	0.221831	0.999999
Creld1	770.602	0.467771	0.377934	1.2377	0.215826	0.999999
Bpnt1	1064.24	0.467665	0.447843	1.04426	0.296364	0.999999
Fen1	295.987	0.4676	0.467179	1.0009	0.316876	0.999999
Ttc7	247.316	0.467597	0.473009	0.988559	0.322879	0.999999
Cox18	185.518	0.467495	0.468429	0.998005	0.318277	0.999999
Cep41	270.868	0.467477	0.465905	1.00337	0.315681	0.999999
Tmem202	15.6222	0.467457	0.464214	1.00699	0.313941	0.999999
Tnfsf12	139.646	0.467405	0.454066	1.02937	0.303304	0.999999
Nipal1	19.6815	0.467382	0.440162	1.06184	0.288308	0.999999
Hspa4	4856.35	0.467311	0.397652	1.17518	0.239924	0.999999
Msantd4	1399.8	0.467295	0.421956	1.10745	0.2681	0.999999
Igf1	36.8222	0.467196	0.428817	1.0895	0.275934	0.999999
Swsap1	173.513	0.467181	0.43516	1.07358	0.28301	0.999999
Irf9	616.322	0.466073	0.45813	1.01734	0.308993	0.999999
Erich1	110.008	0.466071	0.463507	1.00553	0.314641	0.999999
C1galt1c1	343.609	0.466029	0.44765	1.04106	0.297849	0.999999
Eif3i	2256.18	0.465925	0.427477	1.08994	0.275739	0.999999
Hsd17b7	498.12	0.465638	0.410176	1.13521	0.256286	0.999999
Cd97	182.639	0.465355	0.483666	0.962142	0.335978	0.999999
Ppp5c	1229.03	0.46529	0.414629	1.12218	0.261785	0.999999
Rab27a	61.2843	0.465152	0.492111	0.945218	0.344548	0.999999
Alg8	139.348	0.465012	0.470202	0.988961	0.322682	0.999999
Mrpl19	420.448	0.464891	0.437858	1.06174	0.288354	0.999999
Chpf2	775.692	0.464741	0.403883	1.15068	0.249863	0.999999
4930579G24Rik	117.427	0.464641	0.448778	1.03535	0.300507	0.999999
A930024E05Rik	137.229	0.464491	0.491704	0.944656	0.344835	0.999999
D030028A08Rik	18.8997	0.464418	0.475695	0.976293	0.328919	0.999999
C1qbp	1928.59	0.464243	0.444656	1.04405	0.296463	0.999999
Exosc9	876.766	0.46422	0.436721	1.06297	0.287798	0.999999
Fam57a	80.9284	0.464052	0.48745	0.951999	0.341097	0.999999
Stt3a	1914.82	0.463988	0.374605	1.23861	0.215491	0.999999
Dkc1	615.66	0.46381	0.453796	1.02207	0.306749	0.999999
Hyou1	2422.3	0.463731	0.418471	1.10816	0.267794	0.999999
Rbm28	1636.29	0.463502	0.436854	1.061	0.28869	0.999999
Il4ra	135.593	0.463329	0.467886	0.990261	0.322047	0.999999
Cdca5	62.2097	0.463069	0.491662	0.941843	0.346273	0.999999
Trpv4	12.7249	0.463064	0.442479	1.04652	0.29532	0.999999
Gne	373.884	0.462833	0.410258	1.12815	0.259256	0.999999
Tpm4	3554.1	0.462609	0.374388	1.23564	0.216592	0.999999
Pop1	177.2	0.462479	0.456392	1.01334	0.3109	0.999999
Rgs7bp	548.62	0.462421	0.492521	0.938886	0.347789	0.999999
Rcl1	305.928	0.462274	0.438732	1.05366	0.292038	0.999999
Myof	921.483	0.462203	0.492447	0.938584	0.347944	0.999999
Mecr	381.446	0.462111	0.472486	0.978041	0.328054	0.999999
B330016D10Rik	55.5147	0.462067	0.490153	0.942701	0.345834	0.999999
Hnrnpa3	3949.61	0.461892	0.464135	0.995167	0.319655	0.999999
Pole4	349.689	0.461805	0.461942	0.999703	0.317454	0.999999
Zfpm1	111.6	0.461779	0.456049	1.01256	0.311268	0.999999
Bnc2	30.6799	0.461405	0.393389	1.1729	0.240837	0.999999
Ccl7	8.70211	0.461236	0.400872	1.15058	0.249904	0.999999
Prr15	10.7503	0.46112	0.438861	1.05072	0.293387	0.999999
Arfgef2	922.796	0.46093	0.393103	1.17254	0.240979	0.999999
Olfm1	989.111	0.460551	0.462317	0.996181	0.319162	0.999999
Kars	2477.7	0.460513	0.436847	1.05418	0.291802	0.999999
Fam189b	315.132	0.460462	0.435252	1.05792	0.290092	0.999999
Mesdc1	180.73	0.460338	0.435272	1.05759	0.290245	0.999999
Mlkl	39.386	0.460228	0.475057	0.968785	0.332652	0.999999
Gss	493.067	0.460164	0.407422	1.12945	0.258706	0.999999
Bre	955.546	0.46014	0.395799	1.16256	0.245008	0.999999
Slc39a11	917.174	0.46009	0.407428	1.12926	0.25879	0.999999
Dhx9	3314.66	0.459624	0.391476	1.17408	0.240362	0.999999
N6amt1	133.057	0.459589	0.475324	0.966898	0.333595	0.999999
Il6ra	73.7738	0.459394	0.482451	0.95221	0.34099	0.999999
Tph2	9.84236	0.459331	0.388578	1.18208	0.237174	0.999999
Trim9	2533.85	0.459321	0.469216	0.97891	0.327624	0.999999
Prom2	15.9939	0.458977	0.442053	1.03828	0.299138	0.999999
Stip1	2724.6	0.458433	0.434579	1.05489	0.291476	0.999999
Fgf12	211.436	0.458354	0.449702	1.01924	0.308089	0.999999
Adap1	61.2235	0.458075	0.482737	0.948911	0.342666	0.999999
Kpnb1	6907.78	0.457863	0.413531	1.10721	0.268205	0.999999
1110008P14Rik	410.287	0.457426	0.461515	0.991141	0.321617	0.999999
9530068E07Rik	4273.53	0.457374	0.411225	1.11222	0.266042	0.999999
Znrf3	406.565	0.457189	0.410787	1.11296	0.265726	0.999999
Suclg1	1493.16	0.45666	0.387099	1.1797	0.23812	0.999999
Atp5b	18779.3	0.45621	0.407754	1.11884	0.26321	0.999999
Prkg1	108.787	0.456076	0.492192	0.926623	0.354122	0.999999
LOC100862268	11.826	0.455248	0.435423	1.04553	0.295778	0.999999
Dok5	119.269	0.455215	0.476364	0.955603	0.339273	0.999999
Mrpl15	664.826	0.454484	0.437254	1.0394	0.298617	0.999999
Polr1e	231.565	0.454387	0.480995	0.944683	0.344821	0.999999
Cks1b	220.259	0.454311	0.453267	1.0023	0.316198	0.999999
Polr1a	1062.94	0.4543	0.4459	1.01884	0.30828	0.999999
Arhgap6	42.5969	0.45429	0.489542	0.92799	0.353413	0.999999
Hoxa5	80.0692	0.454159	0.492372	0.922389	0.356326	0.999999
Gpr158	33.2176	0.45353	0.436946	1.03795	0.299292	0.999999
Mllt11	562.253	0.45343	0.475903	0.952779	0.340702	0.999999
Shb	116.116	0.453216	0.467457	0.969535	0.332278	0.999999
Hdlbp	5474.61	0.453168	0.390826	1.15951	0.246247	0.999999
Tex30	116.64	0.452885	0.473122	0.957226	0.338453	0.999999
Rap1b	2078.39	0.452462	0.407581	1.11012	0.266949	0.999999
Zfp568	247.955	0.45244	0.461056	0.981313	0.326438	0.999999
Dcx	207.437	0.452023	0.452166	0.999684	0.317464	0.999999
Pth2r	14.1315	0.451877	0.412764	1.09476	0.273622	0.999999
Ttbk1	263.685	0.451794	0.456446	0.989808	0.322268	0.999999
Nifk	744.039	0.451501	0.41867	1.07842	0.280848	0.999999
Pdxk	1098.44	0.45143	0.457489	0.986756	0.323762	0.999999
Grm4	216.687	0.451297	0.466962	0.966455	0.333817	0.999999
Pfn1	3853.46	0.451174	0.435524	1.03593	0.300233	0.999999
Gnao1	1464.75	0.451172	0.466023	0.968133	0.332978	0.999999
Tmem97	416.423	0.451023	0.479246	0.94111	0.346648	0.999999
Igsf3	1896.97	0.450398	0.492189	0.915092	0.360144	0.999999
Tmem185b	257.935	0.449937	0.435041	1.03424	0.301024	0.999999
Pcsk2	10.1437	0.449821	0.389282	1.15552	0.247879	0.999999
Calcrl	873.163	0.449815	0.491671	0.91487	0.36026	0.999999
Pvr	337.369	0.449067	0.463383	0.969104	0.332493	0.999999
Set	4386.28	0.448859	0.455856	0.984651	0.324795	0.999999
Ptbp1	3511.25	0.448528	0.382274	1.17331	0.24067	0.999999
1810055G02Rik	566.205	0.448245	0.427469	1.0486	0.294361	0.999999
Cops3	1177.09	0.448108	0.409502	1.09428	0.273834	0.999999
Tmem123	1166.66	0.448099	0.416288	1.07641	0.281742	0.999999
Abcg2	362.925	0.447988	0.415083	1.07927	0.280466	0.999999
Vegfa	3183.54	0.447721	0.485592	0.922009	0.356524	0.999999
Hspb1	98.5354	0.447645	0.489349	0.914776	0.360309	0.999999
Psmd2	7641.07	0.447534	0.436768	1.02465	0.305528	0.999999
St3gal1	374.791	0.447358	0.489288	0.914304	0.360557	0.999999
Spty2d1	385.951	0.447167	0.433354	1.03187	0.302131	0.999999
Vsnl1	18.2605	0.446844	0.370755	1.20523	0.228115	0.999999
Gla	229.534	0.446805	0.474068	0.94249	0.345942	0.999999
Kti12	199.767	0.446665	0.464479	0.961648	0.336227	0.999999
Mcm6	1092.3	0.446548	0.437572	1.02051	0.307485	0.999999
Aoc1	14.7712	0.44587	0.366188	1.2176	0.223377	0.999999
Mmp15	3154.53	0.445806	0.473904	0.940709	0.346854	0.999999
Ddx18	880.374	0.445707	0.426261	1.04562	0.295736	0.999999
Gsx1	27.7658	0.445611	0.491802	0.906078	0.364895	0.999999
Pmaip1	34.5137	0.445337	0.491328	0.906394	0.364727	0.999999
Fam169a	71.9854	0.445069	0.490916	0.906608	0.364614	0.999999
Atg9b	9.09954	0.44502	0.399901	1.11282	0.265784	0.999999
Stk17b	274.438	0.444924	0.416208	1.06899	0.285072	0.999999
AW209491	197.295	0.444798	0.430346	1.03358	0.301331	0.999999
Mrps28	279.312	0.444717	0.458912	0.969067	0.332512	0.999999
Plekhg1	1232.22	0.444672	0.474354	0.937426	0.348539	0.999999
Rims1	21.7785	0.444294	0.479087	0.927376	0.353731	0.999999
Xrcc5	601.608	0.443931	0.430196	1.03193	0.302106	0.999999
Igf2r	2595.29	0.443783	0.420999	1.05412	0.291828	0.999999
Mrpl20	596.152	0.443644	0.451374	0.982875	0.325669	0.999999
Naa50	1876.77	0.443632	0.410231	1.08142	0.27951	0.999999
Fgf2	15.51	0.443592	0.469717	0.944382	0.344974	0.999999
Dusp8	270.734	0.443556	0.425242	1.04307	0.296917	0.999999
Tecta	13.7508	0.443554	0.457219	0.970112	0.331991	0.999999
Mrpl12	1198.45	0.443072	0.438189	1.01114	0.311948	0.999999
Ephb4	630.135	0.442997	0.450706	0.982896	0.325659	0.999999
Cyfip2	987.782	0.442551	0.475259	0.931179	0.351761	0.999999
Dph6	192.895	0.441911	0.484945	0.91126	0.362158	0.999999
Crygs	10.9066	0.441696	0.377269	1.17077	0.241691	0.999999
Ahsa1	1596.66	0.441583	0.427847	1.0321	0.302023	0.999999
Pus7l	161.228	0.441248	0.483542	0.912532	0.361489	0.999999
Psmc5	2198.71	0.441142	0.434947	1.01424	0.310467	0.999999
Ddx54	1747.83	0.44107	0.434813	1.01439	0.310397	0.999999
2700038G22Rik	39.8404	0.441027	0.483772	0.911643	0.361957	0.999999
Lama5	2016.36	0.440933	0.438391	1.0058	0.314512	0.999999
Jagn1	482.341	0.440867	0.423967	1.03986	0.298404	0.999999
Sp2	403.338	0.440799	0.398799	1.10532	0.269022	0.999999
Aimp2	410.017	0.440704	0.43988	1.00187	0.316404	0.999999
Ino80c	275.507	0.44066	0.433968	1.01542	0.309906	0.999999
Gypc	74.161	0.440609	0.483611	0.911081	0.362253	0.999999
Casp4	55.1471	0.439982	0.492441	0.893471	0.371605	0.999999
Oaf	338.518	0.439753	0.432131	1.01764	0.30885	0.999999
Nif3l1	450.326	0.439444	0.417676	1.05212	0.292746	0.999999
Gale	255.913	0.439415	0.483395	0.909019	0.36334	0.999999
Pcdhga5	17.9031	0.439373	0.468388	0.938053	0.348217	0.999999
Kbtbd3	93.023	0.439221	0.468719	0.937066	0.348725	0.999999
Tmem132b	172.477	0.43864	0.471198	0.930904	0.351903	0.999999
Tmem237	556.897	0.438401	0.391504	1.11979	0.262805	0.999999
Ptpla	244.124	0.438322	0.445769	0.983295	0.325462	0.999999
Heatr3	622.267	0.438263	0.423733	1.03429	0.301	0.999999
Myl1	11.0958	0.438072	0.364913	1.20048	0.229952	0.999999
Mrpl16	482.295	0.43802	0.438925	0.99794	0.318309	0.999999
Cenpk	32.2239	0.437893	0.482488	0.907574	0.364103	0.999999
Adam23	53.9951	0.437851	0.491155	0.891471	0.372676	0.999999
Tmem56	153.988	0.43784	0.464999	0.941594	0.3464	0.999999
Rab3a	224.84	0.437688	0.422209	1.03666	0.299894	0.999999
Prdm16	163.673	0.437368	0.492331	0.888361	0.374347	0.999999
Psmc2	2061.15	0.437324	0.410193	1.06614	0.28636	0.999999
Armcx6	224.815	0.437219	0.419258	1.04284	0.297022	0.999999
Efhd2	1127.14	0.437069	0.47997	0.910616	0.362498	0.999999
Ube2v2	861.637	0.436917	0.4145	1.05408	0.291846	0.999999
Rgs16	137.43	0.4369	0.490819	0.890146	0.373388	0.999999
Ppp1r3e	160.331	0.436261	0.475439	0.917596	0.358831	0.999999
Bola2	324.843	0.435927	0.476394	0.915056	0.360162	0.999999
Rab3c	8.80487	0.435913	0.4267	1.02159	0.306975	0.999999
Gemin6	112.649	0.435641	0.474486	0.918133	0.358549	0.999999
Itgb5	2564.75	0.435552	0.491915	0.88542	0.37593	0.999999
Map2k3	484.183	0.435407	0.436537	0.997413	0.318564	0.999999
Clptm1l	2268.36	0.434631	0.403743	1.07651	0.281701	0.999999
Ptplad2	26.4885	0.434572	0.375047	1.15871	0.246574	0.999999
Mxd3	24.6621	0.434538	0.450178	0.965258	0.334416	0.999999
Cenpu	30.7881	0.434442	0.47851	0.907906	0.363928	0.999999
Osbpl5	746.321	0.434338	0.490095	0.886233	0.375492	0.999999
Cpt1a	4512.81	0.434114	0.429634	1.01043	0.312291	0.999999
Cirh1a	726.768	0.434012	0.437134	0.992857	0.32078	0.999999
Osgin1	50.9468	0.433951	0.492311	0.881456	0.378071	0.999999
Plcl1	225.111	0.433897	0.460904	0.941404	0.346498	0.999999
Dlat	1132.27	0.4334	0.409002	1.05965	0.289302	0.999999
Cad	1752.27	0.432983	0.471679	0.917961	0.35864	0.999999
Mcm10	98.9029	0.43268	0.482069	0.897546	0.369428	0.999999
Brca1	151.141	0.432332	0.491595	0.879449	0.379158	0.999999
C1s1	62.6321	0.432291	0.464957	0.929743	0.352504	0.999999
Adam19	557.159	0.432213	0.466262	0.926975	0.35394	0.999999
Asic2	29.8018	0.43199	0.351945	1.22743	0.219659	0.999999
Aox1	319.235	0.43172	0.488465	0.883829	0.376789	0.999999
Arhgef17	1070.98	0.431513	0.490349	0.880011	0.378853	0.999999
Als2	1050.53	0.431414	0.378413	1.14006	0.254261	0.999999
Imp3	483.344	0.430899	0.412203	1.04535	0.295859	0.999999
Cenph	36.596	0.430728	0.475965	0.904957	0.365488	0.999999
Lrtm2	30.0748	0.430723	0.477146	0.902706	0.366682	0.999999
Pus3	315.211	0.430586	0.437909	0.983277	0.325471	0.999999
Bend6	130.709	0.430428	0.471235	0.913405	0.361029	0.999999
C2cd3	756.025	0.430261	0.401178	1.07249	0.283498	0.999999
Grin3a	476.972	0.430212	0.478611	0.898877	0.368718	0.999999
Blvra	168.865	0.42964	0.460715	0.932551	0.351052	0.999999
Pcdha7	8.91859	0.429472	0.351013	1.22352	0.221132	0.999999
Ndrg3	3263.01	0.429163	0.391767	1.09546	0.273317	0.999999
Mrpl46	247.699	0.42907	0.463271	0.926175	0.354355	0.999999
Camk2b	2027.7	0.428997	0.492592	0.870896	0.383811	0.999999
Galnt4	725.713	0.42868	0.435876	0.98349	0.325366	0.999999
Usp44	34.1054	0.428578	0.479257	0.894254	0.371186	0.999999
Tor3a	678.407	0.428346	0.448532	0.954995	0.33958	0.999999
Ube2m	1265.89	0.428262	0.43377	0.987303	0.323494	0.999999
Creb3l1	96.3356	0.428227	0.486664	0.879924	0.3789	0.999999
Gnl3	946.342	0.42761	0.453222	0.94349	0.345431	0.999999
Rexo2	861.501	0.427403	0.457476	0.934262	0.350169	0.999999
Pidd1	40.5615	0.427219	0.48811	0.875252	0.381437	0.999999
Plekha3	530.827	0.427217	0.421691	1.01311	0.31101	0.999999
Pnpt1	502.775	0.4271	0.439256	0.972326	0.330888	0.999999
Bcas1	522.935	0.42705	0.470683	0.907299	0.364249	0.999999
Spcs3	1227.58	0.426501	0.389698	1.09444	0.273762	0.999999
Pkp2	108.68	0.426456	0.475498	0.896862	0.369793	0.999999
Hspg2	1469.39	0.426393	0.488795	0.872336	0.383025	0.999999
4833422C13Rik	8.74976	0.426161	0.429578	0.992046	0.321175	0.999999
Bcl7c	488.036	0.42607	0.427395	0.9969	0.318813	0.999999
A330074K22Rik	35.5259	0.425952	0.450787	0.944907	0.344706	0.999999
Timm23	1270.1	0.425615	0.44886	0.948215	0.34302	0.999999
Ngf	23.4026	0.425615	0.459309	0.926643	0.354112	0.999999
Dnajb5	268.666	0.42548	0.475358	0.895073	0.370748	0.999999
Rad18	105.891	0.425281	0.477105	0.891379	0.372726	0.999999
Lrtm1	19.1109	0.425083	0.343145	1.23878	0.215425	0.999999
Gata6	10.8433	0.424938	0.384829	1.10423	0.269495	0.999999
Zswim5	461.853	0.424853	0.488661	0.869423	0.384616	0.999999
Gbp7	503.501	0.424626	0.481413	0.882042	0.377754	0.999999
Layn	133.495	0.424494	0.492331	0.862213	0.38857	0.999999
Ccdc80	968.766	0.424359	0.49224	0.862097	0.388634	0.999999
Cmss1	96.1686	0.424306	0.471032	0.900802	0.367694	0.999999
Itgav	2179.21	0.424277	0.437426	0.969942	0.332075	0.999999
Pdia6	2859.84	0.424192	0.421421	1.00658	0.314138	0.999999
Zfp719	240.115	0.424067	0.453669	0.93475	0.349917	0.999999
Filip1l	54.8217	0.423972	0.426853	0.99325	0.320588	0.999999
Tsr1	712.091	0.423779	0.448506	0.94487	0.344725	0.999999
Adamtsl5	56.9106	0.423595	0.453015	0.935057	0.349759	0.999999
Edn3	14.7179	0.423186	0.361242	1.17148	0.241408	0.999999
Cask	1982.14	0.423074	0.407685	1.03775	0.299387	0.999999
Mdga2	288.976	0.423067	0.490925	0.861774	0.388812	0.999999
Nsun2	1516.39	0.423045	0.453676	0.932481	0.351088	0.999999
Atp2b1	1759.11	0.42271	0.411527	1.02718	0.304337	0.999999
Ace	19.1709	0.422418	0.468161	0.902292	0.366902	0.999999
Cse1l	1521.1	0.422351	0.456882	0.924421	0.355267	0.999999
Mybbp1a	4248.92	0.422316	0.420564	1.00417	0.315298	0.999999
Plcxd2	179.361	0.421869	0.475198	0.887776	0.374662	0.999999
3110082J24Rik	79.3471	0.421541	0.484517	0.870022	0.384289	0.999999
Bola3	228.602	0.42151	0.462383	0.911602	0.361978	0.999999
Ppfibp1	1549.56	0.421388	0.437431	0.963325	0.335384	0.999999
Immt	2520.81	0.421279	0.418487	1.00667	0.314093	0.999999
Dusp3	835.273	0.421037	0.431624	0.975473	0.329326	0.999999
Arhgap31	1242.95	0.420979	0.416079	1.01178	0.311645	0.999999
Pdf	409.129	0.420851	0.430501	0.977585	0.328279	0.999999
Nup98	970.487	0.420725	0.381178	1.10375	0.269702	0.999999
Ankrd34b	13.3858	0.420605	0.444073	0.947153	0.343561	0.999999
Sgms1	602.681	0.420593	0.451091	0.932391	0.351134	0.999999
Prokr1	89.3108	0.420362	0.491789	0.854762	0.392683	0.999999
Shc4	566.721	0.420305	0.491337	0.855431	0.392313	0.999999
Myh7	13.6706	0.420057	0.456257	0.920659	0.357228	0.999999
Syce2	14.6937	0.420053	0.457776	0.917596	0.35883	0.999999
Il1r1	206.015	0.420027	0.481397	0.872517	0.382926	0.999999
Tnfrsf25	44.8839	0.420026	0.492461	0.852912	0.393708	0.999999
Naa25	559.27	0.419929	0.438133	0.958452	0.337835	0.999999
Abce1	2692.86	0.41992	0.438782	0.957013	0.338561	0.999999
Me2	359.955	0.419701	0.410999	1.02117	0.307173	0.999999
Mrps36	308.692	0.419372	0.455935	0.919807	0.357674	0.999999
Ddx58	620.514	0.41925	0.476297	0.880229	0.378735	0.999999
Espn	43.8736	0.419242	0.492133	0.851887	0.394277	0.999999
Armcx2	1226.91	0.419121	0.384739	1.08937	0.275993	0.999999
Tra2b	1670.55	0.418554	0.444418	0.941802	0.346294	0.999999
Ccdc58	156.569	0.418305	0.455495	0.918352	0.358435	0.999999
2700029M09Rik	464.417	0.418261	0.470901	0.888213	0.374426	0.999999
Col6a4	28.577	0.418008	0.428745	0.974955	0.329583	0.999999
Herc6	216.253	0.417868	0.48818	0.85597	0.392015	0.999999
Gart	829.794	0.4178	0.407652	1.02489	0.305413	0.999999
Homer1	297.321	0.417758	0.461454	0.905309	0.365302	0.999999
Ccdc137	472.981	0.417215	0.417636	0.99899	0.317799	0.999999
Efna4	125.258	0.417189	0.457487	0.911915	0.361813	0.999999
Anxa4	408.158	0.416799	0.477011	0.873772	0.382243	0.999999
Cers4	287.306	0.416583	0.44722	0.931494	0.351598	0.999999
Stx4a	963.449	0.416477	0.416917	0.998942	0.317823	0.999999
Knop1	750.725	0.416109	0.397635	1.04646	0.295349	0.999999
D10Wsu102e	457.453	0.415978	0.431959	0.963003	0.335546	0.999999
Polr2l	447.459	0.415752	0.476674	0.872194	0.383102	0.999999
Fanca	43.1995	0.415612	0.455328	0.912775	0.361361	0.999999
Xkr4	9.14162	0.415608	0.327902	1.26748	0.204985	0.999999
Chst11	1784.71	0.415411	0.429544	0.967096	0.333496	0.999999
4930414L22Rik	59.4103	0.415248	0.483309	0.859177	0.390243	0.999999
F2r	3541.72	0.415174	0.417985	0.993274	0.320577	0.999999
Lsm6	897.769	0.415109	0.442867	0.937322	0.348593	0.999999
Uqcrc2	2546.09	0.415025	0.408952	1.01485	0.310177	0.999999
N4bp3	37.8006	0.414957	0.492127	0.843192	0.399121	0.999999
Tceb1	674.735	0.414657	0.415898	0.997016	0.318757	0.999999
Selm	237.743	0.414542	0.491848	0.842826	0.399326	0.999999
Cend1	65.4896	0.414331	0.436048	0.950196	0.342013	0.999999
Celf4	25.8249	0.414062	0.489467	0.845946	0.397583	0.999999
Kctd12	273.694	0.414025	0.409462	1.01114	0.311948	0.999999
Card9	23.9561	0.413952	0.340185	1.21684	0.223663	0.999999
Atf7ip2	14.0345	0.413879	0.419554	0.986473	0.323901	0.999999
Fndc3b	1369.06	0.413769	0.420151	0.984812	0.324717	0.999999
Mrpl36	454.89	0.413555	0.411758	1.00436	0.315203	0.999999
Cdca7l	84.2734	0.413426	0.486896	0.849105	0.395823	0.999999
Rgcc	326.939	0.413296	0.408622	1.01144	0.311806	0.999999
Trip6	286.3	0.413278	0.492575	0.839015	0.401461	0.999999
Prkcd	94.5982	0.413253	0.491497	0.840804	0.400458	0.999999
Ubfd1	761.763	0.413121	0.39128	1.05582	0.291051	0.999999
Spin2c	17.2077	0.41236	0.478933	0.860999	0.389239	0.999999
2010111I01Rik	99.9599	0.412288	0.490656	0.84028	0.400752	0.999999
Ccdc104	970.282	0.41211	0.422488	0.975438	0.329343	0.999999
Slc29a2	177.162	0.411988	0.466187	0.883739	0.376837	0.999999
Cacna2d4	10.1641	0.411986	0.438666	0.939181	0.347638	0.999999
Aasdhppt	564.149	0.41187	0.462506	0.890518	0.373188	0.999999
Lbh	2071.08	0.411753	0.381289	1.0799	0.280188	0.999999
Nr2f6	613.81	0.411592	0.384153	1.07143	0.283978	0.999999
Fam136a	514.447	0.411192	0.463704	0.886756	0.37521	0.999999
9130019O22Rik	74.4203	0.41117	0.476417	0.863048	0.388111	0.999999
Lactb2	352.434	0.411103	0.422717	0.972526	0.330789	0.999999
Pold4	457.464	0.411097	0.464626	0.884791	0.376269	0.999999
C030034L19Rik	9.15832	0.410927	0.350722	1.17166	0.241333	0.999999
Rab3gap2	1320.26	0.410842	0.408599	1.00549	0.314661	0.999999
Psmd14	1691.74	0.410505	0.4492	0.913859	0.360791	0.999999
4930427A07Rik	99.1211	0.410284	0.492193	0.833583	0.404516	0.999999
Abca6	19.9669	0.410191	0.43279	0.947783	0.34324	0.999999
Bard1	53.6619	0.410169	0.483044	0.849135	0.395806	0.999999
Chtf18	98.5942	0.410126	0.483974	0.847414	0.396765	0.999999
Cd164	4516.48	0.409854	0.361884	1.13256	0.2574	0.999999
Mfsd12	231.961	0.40983	0.434357	0.943533	0.345408	0.999999
Dock7	3223.51	0.409407	0.373179	1.09708	0.272607	0.999999
Ttc21b	324.136	0.409379	0.406035	1.00824	0.313341	0.999999
Adcy1	471.023	0.409089	0.445173	0.918944	0.358125	0.999999
Gin1	102.78	0.40903	0.481122	0.850158	0.395237	0.999999
Chdh	13.3544	0.408662	0.44675	0.914745	0.360326	0.999999
Rsl1d1	1999.94	0.40845	0.450572	0.906514	0.364664	0.999999
Aldh1l1	1233.17	0.40839	0.490717	0.832231	0.405279	0.999999
Pak6	9.45761	0.408264	0.411228	0.992791	0.320812	0.999999
Tchh	15.4052	0.408174	0.443212	0.920945	0.357079	0.999999
Pdap1	2088.52	0.407972	0.43926	0.928772	0.353007	0.999999
Aatf	540.266	0.407938	0.429188	0.950489	0.341864	0.999999
Psmc1	2663.09	0.407904	0.434288	0.939248	0.347603	0.999999
Lpcat4	116.982	0.40773	0.461563	0.883369	0.377037	0.999999
Kctd13	352.459	0.407671	0.429598	0.948959	0.342641	0.999999
Nolc1	1352.37	0.40764	0.457584	0.890853	0.373008	0.999999
Gm11549	193.101	0.407612	0.492034	0.828423	0.407431	0.999999
Nop16	564.517	0.407381	0.462648	0.880542	0.378566	0.999999
Anxa6	1482.07	0.407221	0.484492	0.840513	0.400621	0.999999
Uchl5	484.416	0.407214	0.450318	0.90428	0.365847	0.999999
Mcts1	272.064	0.407071	0.445865	0.912992	0.361247	0.999999
Tomm70a	1206.71	0.406983	0.404607	1.00587	0.314477	0.999999
Gria1	333.129	0.406917	0.450883	0.902489	0.366797	0.999999
2310033P09Rik	323.174	0.406671	0.425249	0.956313	0.338914	0.999999
Gbp4	28.6719	0.406511	0.459432	0.884812	0.376258	0.999999
Syt3	13.3546	0.406061	0.445297	0.911888	0.361828	0.999999
Pgs1	846.265	0.405923	0.384319	1.05621	0.290871	0.999999
Aifm1	847.701	0.405874	0.446004	0.910022	0.362811	0.999999
H2-M3	8.62048	0.405115	0.395724	1.02373	0.305962	0.999999
Flt3l	49.7873	0.405073	0.489347	0.827783	0.407793	0.999999
Pgm2	1578.81	0.404741	0.44589	0.907715	0.364029	0.999999
Orc2	840.443	0.404542	0.430007	0.940779	0.346818	0.999999
Ostc	942.91	0.404181	0.39997	1.01053	0.312242	0.999999
Rhbdf2	31.5865	0.40384	0.464327	0.869733	0.384446	0.999999
Nap1l4	2448.11	0.403784	0.410287	0.984149	0.325042	0.999999
Mrpl38	1019.26	0.403705	0.396689	1.01769	0.308827	0.999999
Kcnn4	8.19749	0.403549	0.426252	0.946739	0.343772	0.999999
Cetn2	529.206	0.403543	0.440778	0.915525	0.359916	0.999999
Rrp12	312.78	0.403269	0.465211	0.86685	0.386024	0.999999
Gnl3l	1743.9	0.403154	0.420134	0.959586	0.337264	0.999999
Steap2	185.257	0.402829	0.49253	0.817877	0.413427	0.999999
Aplp1	697.892	0.402806	0.48099	0.837452	0.402339	0.999999
Map9	278.981	0.402608	0.421195	0.955871	0.339137	0.999999
Myoc	92.3627	0.402342	0.453363	0.887463	0.37483	0.999999
Tmem70	556.472	0.402145	0.396218	1.01496	0.310125	0.999999
Mrps15	495.416	0.402124	0.416919	0.964513	0.334789	0.999999
Ankrd29	53.5266	0.401705	0.490274	0.819348	0.412588	0.999999
Trak2	1090.05	0.401611	0.411116	0.976879	0.328629	0.999999
Egr4	15.9412	0.401464	0.425758	0.94294	0.345712	0.999999
Dennd2a	2693.12	0.401394	0.424039	0.946597	0.343844	0.999999
Eif4g1	9398.03	0.401076	0.444344	0.902624	0.366725	0.999999
Alg3	284.721	0.400898	0.473003	0.847559	0.396684	0.999999
H2-DMb1	8.74396	0.400768	0.396736	1.01016	0.312418	0.999999
Tfcp2l1	32.8517	0.400692	0.455394	0.879879	0.378925	0.999999
P2rx7	1091.25	0.400545	0.454789	0.880727	0.378465	0.999999
Slc6a15	121.037	0.400532	0.482751	0.829686	0.406716	0.999999
Zfp367	430.306	0.400503	0.411946	0.972223	0.33094	0.999999
Utp20	761.221	0.400482	0.436103	0.91832	0.358451	0.999999
Xpo1	2342.59	0.400446	0.444	0.901907	0.367106	0.999999
Ubxn8	189.198	0.400173	0.456064	0.877449	0.380243	0.999999
Nudt12	114.426	0.399884	0.450476	0.887693	0.374706	0.999999
Scly	290.683	0.399747	0.438713	0.911181	0.3622	0.999999
Armc6	332.399	0.399645	0.410554	0.973428	0.330341	0.999999
Bckdk	694.113	0.399644	0.458811	0.871044	0.38373	0.999999
Exosc1	404.432	0.399564	0.444438	0.899032	0.368636	0.999999
Pter	132.578	0.399476	0.465806	0.857603	0.391112	0.999999
Lmnb2	547.34	0.399476	0.443389	0.900962	0.367609	0.999999
Ccdc124	1080.66	0.399464	0.427184	0.93511	0.349732	0.999999
Myrf	161.277	0.399129	0.492238	0.810846	0.417454	0.999999
Hpn	37.5762	0.398968	0.444311	0.897947	0.369214	0.999999
Mto1	352.617	0.398829	0.425307	0.937743	0.348377	0.999999
Efr3a	1326.84	0.39872	0.376772	1.05825	0.28994	0.999999
Wwtr1	2786.71	0.398376	0.371726	1.07169	0.283859	0.999999
Tuba8	26.6114	0.398294	0.481587	0.827046	0.408211	0.999999
Gcsh	1109.34	0.39829	0.449427	0.886218	0.3755	0.999999
Iba57	206.376	0.398285	0.45746	0.870643	0.383949	0.999999
Bcs1l	294.108	0.398243	0.419238	0.949922	0.342152	0.999999
Cap2	534.114	0.398151	0.46287	0.86018	0.38969	0.999999
Fmnl2	3004.1	0.398143	0.380375	1.04671	0.295232	0.999999
Hmgn2	2137.87	0.397859	0.429788	0.92571	0.354597	0.999999
Ctsh	180.022	0.397768	0.465998	0.853584	0.393335	0.999999
Crb2	216.551	0.39774	0.440989	0.901929	0.367095	0.999999
Snrpd3	1193.63	0.397729	0.446248	0.891273	0.372783	0.999999
Tgtp2	8.43452	0.397709	0.322529	1.2331	0.217539	0.999999
Zfp239	233.618	0.397508	0.440008	0.903411	0.366308	0.999999
Anapc15	180.589	0.397475	0.447723	0.887771	0.374664	0.999999
Imp4	553.526	0.397228	0.415196	0.956725	0.338706	0.999999
Metrnl	267.572	0.397119	0.424467	0.935573	0.349493	0.999999
Rnh1	1075.77	0.397	0.482802	0.822284	0.410915	0.999999
Pgm3	380.95	0.396931	0.40569	0.978409	0.327872	0.999999
Hilpda	214.024	0.396929	0.492234	0.806382	0.420023	0.999999
Kcne1l	29.5658	0.396887	0.491371	0.807714	0.419255	0.999999
Vash1	2156.24	0.396871	0.487048	0.814849	0.415159	0.999999
Chac2	121.936	0.396743	0.464813	0.853554	0.393352	0.999999
Det1	103.122	0.396557	0.462805	0.856855	0.391525	0.999999
Serbp1	4512.09	0.396494	0.439901	0.901326	0.367415	0.999999
Dnajc30	244.618	0.396163	0.420848	0.941345	0.346528	0.999999
Kcnb1	369.55	0.396159	0.475784	0.832645	0.405045	0.999999
Hsd11b2	11.5018	0.396105	0.420023	0.943056	0.345652	0.999999
Igsf1	23.425	0.395931	0.372046	1.0642	0.287238	0.999999
Rrs1	825.941	0.395924	0.422494	0.937111	0.348701	0.999999
Polr1b	433.715	0.395764	0.468112	0.845448	0.397861	0.999999
Gstcd	329.358	0.39576	0.423939	0.933531	0.350546	0.999999
Rcan1	848.39	0.395573	0.485506	0.814764	0.415208	0.999999
Adpgk	441.842	0.395554	0.449214	0.880546	0.378564	0.999999
Dclk3	9.71521	0.395303	0.434323	0.910159	0.362738	0.999999
Slc35e1	1025.41	0.395124	0.391845	1.00837	0.313277	0.999999
Chn2	685.465	0.395085	0.480527	0.82219	0.410968	0.999999
Prim2	289.469	0.394986	0.434527	0.909004	0.363348	0.999999
Apba2	912.302	0.3949	0.455154	0.867617	0.385604	0.999999
Cct2	5519.14	0.394733	0.423198	0.932739	0.350955	0.999999
Dcbld2	529.775	0.394476	0.422657	0.933322	0.350654	0.999999
Ttc27	544.35	0.394352	0.426309	0.925038	0.354946	0.999999
Nudcd2	624.064	0.394247	0.433631	0.909177	0.363257	0.999999
Ptpre	253.784	0.394212	0.47719	0.826111	0.408741	0.999999
Ufsp1	76.4139	0.394091	0.47624	0.827504	0.407951	0.999999
Tpm2	61.9103	0.394	0.454068	0.867712	0.385552	0.999999
Nup85	932.135	0.393898	0.41484	0.949516	0.342358	0.999999
Leprel4	492.491	0.39355	0.477392	0.824376	0.409726	0.999999
Zbtb4	1087.46	0.393398	0.432008	0.910627	0.362492	0.999999
Taldo1	1603.58	0.393309	0.446374	0.881119	0.378253	0.999999
Tmed2	3710.05	0.39326	0.377483	1.0418	0.297506	0.999999
Insm1	49.3443	0.393001	0.492453	0.798048	0.424843	0.999999
9930012K11Rik	18.8578	0.392845	0.416105	0.944101	0.345118	0.999999
Col22a1	61.0102	0.392412	0.424654	0.924074	0.355448	0.999999
Tceb3	1435.37	0.392017	0.391785	1.00059	0.317023	0.999999
Cds1	17.7237	0.391892	0.479148	0.817892	0.413419	0.999999
Rab28	657.115	0.391778	0.407209	0.962104	0.335998	0.999999
Akirin1	665.622	0.391417	0.412468	0.948962	0.34264	0.999999
Lamb1	1364.3	0.391377	0.486449	0.804559	0.421074	0.999999
Rab3b	407.393	0.391126	0.483637	0.808717	0.418678	0.999999
Cpsf3l	620.584	0.39099	0.436393	0.895958	0.370275	0.999999
Cyb5b	3621.81	0.390945	0.373248	1.04741	0.294909	0.999999
Fndc5	36.8623	0.390942	0.463862	0.842798	0.399341	0.999999
1810009A15Rik	93.0643	0.39086	0.484757	0.806301	0.420069	0.999999
Rbm3	2571.89	0.390782	0.456561	0.855925	0.392039	0.999999
Arc	63.0934	0.390759	0.491311	0.79534	0.426416	0.999999
Dact1	168.481	0.390387	0.46968	0.831176	0.405874	0.999999
Pcp4l1	180.58	0.390268	0.467068	0.835569	0.403397	0.999999
Ar	28.139	0.390254	0.474552	0.822364	0.410869	0.999999
Parp10	234.155	0.389976	0.480289	0.811961	0.416814	0.999999
Nfkbib	276.154	0.389767	0.446279	0.87337	0.382461	0.999999
Exoc3l4	54.2084	0.3895	0.49113	0.793069	0.427738	0.999999
Letm1	1170.45	0.389363	0.407853	0.954665	0.339747	0.999999
Nt5c	815.999	0.389217	0.435941	0.892821	0.371953	0.999999
1500015O10Rik	850.838	0.389144	0.48705	0.798982	0.424301	0.999999
Ece2	158.637	0.389137	0.457767	0.850078	0.395282	0.999999
Capn6	214.431	0.388922	0.48534	0.80134	0.422935	0.999999
Lphn2	876.587	0.388897	0.473089	0.822038	0.411055	0.999999
Gprin1	158.443	0.38886	0.457696	0.849604	0.395546	0.999999
Ensa	2201.25	0.387919	0.39005	0.994535	0.319962	0.999999
Pus1	391.841	0.387452	0.451953	0.857285	0.391287	0.999999
Sbf2	2738.18	0.387404	0.369566	1.04827	0.294515	0.999999
Popdc3	11.7325	0.387175	0.325624	1.18902	0.23443	0.999999
G3bp2	2374.75	0.386897	0.38847	0.995951	0.319274	0.999999
Tmed5	702.362	0.386351	0.410178	0.941912	0.346238	0.999999
Cisd2	740.744	0.386341	0.408172	0.946516	0.343886	0.999999
Procr	11.3453	0.385558	0.453339	0.850484	0.395056	0.999999
Orai3	500.069	0.385486	0.425583	0.905783	0.365051	0.999999
Fam69b	291.405	0.385401	0.411186	0.937291	0.348609	0.999999
Prickle2	495.097	0.385361	0.489422	0.787378	0.431061	0.999999
Actn1	1757.54	0.385291	0.477124	0.807529	0.419362	0.999999
Hsp90b1	8229.34	0.385052	0.364303	1.05696	0.290531	0.999999
Umps	376.558	0.384862	0.434835	0.885076	0.376116	0.999999
Ecscr	10.2866	0.384613	0.3516	1.09389	0.274002	0.999999
Prom1	1139.09	0.384385	0.487145	0.789057	0.430079	0.999999
Ncbp1	1318.62	0.38379	0.427289	0.898198	0.36908	0.999999
Atrnl1	1087.3	0.383749	0.371827	1.03206	0.302043	0.999999
Raver1	694.276	0.383459	0.42934	0.893136	0.371784	0.999999
Fam73b	901.29	0.383313	0.414752	0.924198	0.355383	0.999999
Xrcc2	144.309	0.383182	0.456357	0.839653	0.401103	0.999999
Ptpro	619.137	0.383097	0.457322	0.837697	0.402201	0.999999
Gbp10	20.6402	0.383065	0.475712	0.805245	0.420678	0.999999
Larp7	488.695	0.38303	0.404748	0.946341	0.343975	0.999999
Tex261	750.63	0.383026	0.405267	0.94512	0.344598	0.999999
Coprs	350.328	0.382953	0.433982	0.882418	0.377551	0.999999
Armc5	510.1	0.382942	0.45788	0.836337	0.402965	0.999999
Nagpa	342.16	0.382768	0.408031	0.938085	0.348201	0.999999
Hsph1	2154.72	0.382605	0.401795	0.95224	0.340975	0.999999
Myh7b	9.351	0.382495	0.41125	0.930079	0.35233	0.999999
Dbt	354.851	0.382456	0.438776	0.871642	0.383404	0.999999
Ube2n	2357.73	0.382234	0.423937	0.901629	0.367254	0.999999
Xxylt1	423.292	0.382174	0.451171	0.847071	0.396956	0.999999
Ldlrap1	69.2742	0.382082	0.492413	0.775937	0.437786	0.999999
Alkbh7	135.735	0.382046	0.470348	0.812262	0.416641	0.999999
Abcb9	54.5374	0.38192	0.488175	0.782342	0.434013	0.999999
Ppp1ca	4080.22	0.381648	0.393248	0.970503	0.331796	0.999999
Dctd	391.533	0.381522	0.449908	0.848	0.396438	0.999999
Fam20b	1414.25	0.381475	0.370453	1.02975	0.303126	0.999999
Ndufaf2	236.624	0.381135	0.456587	0.834748	0.40386	0.999999
9030624J02Rik	1754.46	0.380699	0.379802	1.00236	0.316169	0.999999
Sdc4	2573.83	0.380514	0.49188	0.773591	0.439173	0.999999
Tfpi	59.3252	0.380485	0.489033	0.778035	0.436549	0.999999
Slmap	1112.02	0.380243	0.397195	0.957321	0.338405	0.999999
Atp5g3	3168.13	0.380212	0.430907	0.882353	0.377586	0.999999
Sp9	72.0268	0.380212	0.482731	0.787627	0.430915	0.999999
S100a3	59.7148	0.379961	0.487405	0.779559	0.43565	0.999999
Tcp1	4826.46	0.379728	0.442589	0.857971	0.390908	0.999999
Psma7	1899.98	0.379676	0.421326	0.901146	0.367511	0.999999
Gpr156	22.216	0.379634	0.454682	0.834943	0.40375	0.999999
Eid2	262.169	0.379444	0.431028	0.880323	0.378685	0.999999
Grin2d	8.56989	0.379248	0.42298	0.89661	0.369927	0.999999
Abhd11	541.838	0.379238	0.45487	0.833727	0.404435	0.999999
Tyw1	562.401	0.379145	0.39149	0.968467	0.332811	0.999999
Samd4	1074.3	0.379072	0.49238	0.769876	0.441374	0.999999
Thyn1	606.447	0.378894	0.456358	0.830256	0.406394	0.999999
Pik3cb	264.959	0.378802	0.412748	0.917757	0.358746	0.999999
Kpna2	1114.04	0.378617	0.420354	0.900709	0.367743	0.999999
Eif2b1	692.121	0.378491	0.422512	0.895812	0.370353	0.999999
Ifi27l2a	723.166	0.378368	0.321387	1.1773	0.239077	0.999999
Tsen2	260.785	0.378256	0.439767	0.860128	0.389718	0.999999
Trf	394.124	0.37798	0.491873	0.768451	0.442219	0.999999
Nr1d1	1895.21	0.377931	0.42394	0.891474	0.372675	0.999999
Mkks	391.908	0.37789	0.414602	0.911454	0.362056	0.999999
BC055324	130.086	0.377526	0.47814	0.789572	0.429778	0.999999
Lif	18.4165	0.377513	0.478617	0.788759	0.430253	0.999999
Psmd13	1578.84	0.377434	0.437575	0.862559	0.38838	0.999999
Casd1	426.541	0.377429	0.422508	0.893306	0.371693	0.999999
Ank	2880.53	0.377424	0.430117	0.877492	0.380219	0.999999
Wdr76	122.571	0.377265	0.48972	0.77037	0.441081	0.999999
Rasa4	22.3953	0.3772	0.433712	0.869702	0.384463	0.999999
Acy1	317.294	0.377079	0.450341	0.837319	0.402413	0.999999
Angptl2	569.338	0.376861	0.49153	0.76671	0.443254	0.999999
Immp2l	23.0152	0.376811	0.48133	0.782854	0.433713	0.999999
Atp1b1	2876.9	0.376142	0.48799	0.770797	0.440827	0.999999
Slc16a1	2466.95	0.376043	0.48413	0.776738	0.437313	0.999999
Tpm3	3361.37	0.375782	0.399815	0.93989	0.347274	0.999999
Trib1	638.748	0.375675	0.461478	0.81407	0.415605	0.999999
9130023H24Rik	141.797	0.375631	0.46551	0.806922	0.419711	0.999999
Lsm12	338.014	0.375362	0.445544	0.84248	0.399519	0.999999
Haus3	212.735	0.375344	0.478952	0.783678	0.433229	0.999999
Rhoq	3396.97	0.375326	0.423032	0.887228	0.374956	0.999999
Rplp2	4216.37	0.375311	0.420905	0.891676	0.372566	0.999999
Ptchd2	139.318	0.375136	0.491407	0.763391	0.44523	0.999999
Mir703	50.2706	0.375043	0.492269	0.761866	0.44614	0.999999
Mtm1	178.163	0.374997	0.426593	0.879051	0.379374	0.999999
Gmnn	74.3215	0.374983	0.489409	0.766195	0.44356	0.999999
Mrps22	332.99	0.374791	0.450582	0.831793	0.405526	0.999999
Btbd10	370.717	0.37472	0.400042	0.936701	0.348912	0.999999
Cbwd1	255.824	0.374575	0.453015	0.82685	0.408322	0.999999
Nfkbie	205.668	0.374517	0.487491	0.768254	0.442336	0.999999
Mak16	724.059	0.374268	0.468808	0.79834	0.424673	0.999999
Rybp	491.148	0.374227	0.40303	0.928534	0.353131	0.999999
Nadk	2238.94	0.374144	0.408476	0.915951	0.359693	0.999999
Uba2	1335.4	0.373899	0.389475	0.960007	0.337052	0.999999
Prkar2b	395.188	0.373594	0.396789	0.941544	0.346426	0.999999
Plcb4	313.704	0.373547	0.468345	0.797588	0.425109	0.999999
Adm	256.437	0.373501	0.492574	0.758262	0.448294	0.999999
Hgsnat	849.342	0.373482	0.386552	0.966187	0.333951	0.999999
Txndc9	1112.71	0.373478	0.387295	0.964325	0.334883	0.999999
Nwd1	2344.06	0.373149	0.486501	0.767006	0.443078	0.999999
Samd1	796.451	0.37314	0.450444	0.828382	0.407454	0.999999
Rbmxl1	1405.7	0.373029	0.412838	0.903572	0.366223	0.999999
Rad54l	87.4026	0.372184	0.471416	0.789502	0.429819	0.999999
Tomm5	442.477	0.372174	0.449582	0.827823	0.407771	0.999999
5430435G22Rik	65.3482	0.372108	0.453158	0.821144	0.411564	0.999999
Hs3st3a1	34.1537	0.371966	0.491435	0.756897	0.449111	0.999999
Prpf31	772.629	0.37187	0.428992	0.866847	0.386026	0.999999
Eif4g2	14591.7	0.371737	0.379871	0.978589	0.327783	0.999999
Ugcg	530.672	0.371594	0.419811	0.885145	0.376078	0.999999
Kcnn2	905.136	0.371382	0.382984	0.969705	0.332194	0.999999
Pmpcb	1368.31	0.371311	0.382274	0.971322	0.331388	0.999999
Bambi	102.435	0.371282	0.490502	0.756944	0.449084	0.999999
Dtl	262.712	0.371114	0.489957	0.757442	0.448785	0.999999
Rwdd4a	706.805	0.371079	0.410618	0.903708	0.36615	0.999999
G630025P09Rik	11.8996	0.370891	0.441668	0.839752	0.401047	0.999999
Rfc5	204.934	0.37074	0.452071	0.820092	0.412164	0.999999
Heatr2	464.257	0.370739	0.39982	0.927266	0.353788	0.999999
Npl	185.627	0.370571	0.446553	0.829847	0.406625	0.999999
Coa4	33.463	0.370559	0.492472	0.752446	0.451783	0.999999
Tagln	130.896	0.370155	0.47829	0.773913	0.438982	0.999999
Ppia	13128.8	0.370113	0.430485	0.859758	0.389922	0.999999
Igfbp5	28575.8	0.369907	0.440624	0.839508	0.401184	0.999999
Pgd	1666.84	0.369891	0.427525	0.865192	0.386934	0.999999
Fcgrt	796.646	0.369666	0.486622	0.759658	0.447459	0.999999
Mogs	824.02	0.369646	0.421053	0.877908	0.379993	0.999999
Nup205	1138.27	0.369635	0.435627	0.848511	0.396153	0.999999
Actl6a	838.261	0.369611	0.436041	0.847652	0.396632	0.999999
B4galt2	773.683	0.369414	0.380429	0.971044	0.331527	0.999999
Klrb1c	15.7689	0.368947	0.325931	1.13198	0.257644	0.999999
Eif4a3	2106.71	0.368853	0.394778	0.93433	0.350134	0.999999
Fam13c	1311.39	0.368685	0.37124	0.993118	0.320653	0.999999
Ufsp2	527.728	0.368647	0.401732	0.917643	0.358806	0.999999
Nup107	426.583	0.368526	0.436201	0.844855	0.398192	0.999999
Actn4	4201.56	0.36837	0.460362	0.800175	0.42361	0.999999
Tm6sf1	15.9912	0.36788	0.442041	0.83223	0.405279	0.999999
Rbpms	50.8545	0.367839	0.491667	0.748146	0.454372	0.999999
Srpr	1607.1	0.367761	0.369739	0.99465	0.319906	0.999999
Tesk2	70.2148	0.36756	0.477191	0.770257	0.441148	0.999999
Csrp2	200.032	0.36731	0.492544	0.74574	0.455824	0.999999
9330182L06Rik	237.656	0.367274	0.485382	0.75667	0.449247	0.999999
Alyref	948.532	0.367136	0.435584	0.842859	0.399307	0.999999
Mrfap1	6378.02	0.367104	0.403958	0.908768	0.363472	0.999999
Gm9958	26.0782	0.367002	0.489304	0.750049	0.453225	0.999999
Wls	4235.85	0.366971	0.426149	0.861132	0.389165	0.999999
Mettl15	129.988	0.366947	0.448039	0.819006	0.412783	0.999999
Plag1	8.27184	0.366942	0.37904	0.968081	0.333004	0.999999
E130317F20Rik	49.9791	0.366859	0.48739	0.752701	0.45163	0.999999
Shcbp1	68.099	0.366654	0.477396	0.768028	0.44247	0.999999
Asna1	2133.02	0.366609	0.408953	0.896456	0.37001	0.999999
Fam175b	611.51	0.366346	0.42508	0.861828	0.388782	0.999999
Mx2	71.5177	0.366256	0.492065	0.744325	0.45668	0.999999
Ube2a	768.611	0.366177	0.4341	0.843533	0.39893	0.999999
Zfp52	49.8837	0.366045	0.488475	0.749362	0.453639	0.999999
Plscr2	79.5321	0.366031	0.433035	0.845267	0.397962	0.999999
Bace2	724.057	0.36603	0.466477	0.78467	0.432647	0.999999
Oxr1	2128.81	0.366026	0.41493	0.88214	0.377701	0.999999
Fbln5	2314.98	0.365988	0.335877	1.08965	0.275868	0.999999
Qsox2	267.537	0.365772	0.420533	0.869783	0.384419	0.999999
Cisd1	890.844	0.365595	0.429191	0.851822	0.394313	0.999999
Rnf141	187.802	0.365501	0.45394	0.805174	0.420719	0.999999
Usp25	476.707	0.365323	0.436883	0.836202	0.403041	0.999999
Gdap1	8.8676	0.365296	0.42135	0.866967	0.38596	0.999999
Cfl1	15673.9	0.365153	0.447452	0.816071	0.41446	0.999999
Slc25a5	7991.46	0.3651	0.46405	0.786769	0.431417	0.999999
Kifc3	1394.94	0.365031	0.37484	0.973831	0.330141	0.999999
Zmynd19	318.547	0.364921	0.442678	0.824347	0.409742	0.999999
Rimkla	87.983	0.364844	0.47765	0.763831	0.444968	0.999999
Nudcd1	415.975	0.364775	0.449772	0.811022	0.417353	0.999999
Tap2	444.184	0.364758	0.469808	0.776398	0.437514	0.999999
Agpat9	31.1868	0.364489	0.476385	0.765114	0.444204	0.999999
Kitl	1114.45	0.36443	0.398711	0.91402	0.360706	0.999999
Pold1	449.203	0.364394	0.443129	0.82232	0.410895	0.999999
Ccrn4l	417.195	0.364375	0.47874	0.761112	0.44659	0.999999
Nck2	1192.22	0.364263	0.400672	0.909131	0.363281	0.999999
Tfb1m	86.9655	0.364259	0.465255	0.782923	0.433672	0.999999
Psmc3	2905.6	0.364115	0.410089	0.887891	0.374599	0.999999
Skil	416.27	0.36404	0.444101	0.819723	0.412374	0.999999
Fanci	74.3726	0.363712	0.491767	0.739603	0.459541	0.999999
Ipo4	1851.39	0.363681	0.38291	0.949783	0.342222	0.999999
Chchd1	754.684	0.363672	0.44318	0.820595	0.411877	0.999999
Thada	413.276	0.363476	0.424041	0.857171	0.39135	0.999999
Pgm1	529.985	0.363172	0.409413	0.887055	0.375049	0.999999
Ppif	280.218	0.36307	0.440756	0.823743	0.410086	0.999999
Lamc1	5593.35	0.362939	0.404211	0.897896	0.369241	0.999999
Ears2	98.218	0.362913	0.47482	0.764318	0.444678	0.999999
Lipg	86.2572	0.362905	0.488567	0.742795	0.457606	0.999999
Rnf121	360.675	0.362896	0.460566	0.787935	0.430735	0.999999
Rpf1	473.292	0.362823	0.425941	0.851814	0.394317	0.999999
Tomm40l	776.104	0.362761	0.436616	0.830848	0.40606	0.999999
Abcf2	1758.99	0.362681	0.400101	0.906473	0.364686	0.999999
Pdxp	420.674	0.362615	0.467809	0.775134	0.438261	0.999999
AA414768	40.297	0.3626	0.492592	0.736106	0.461666	0.999999
Prc1	318.871	0.362449	0.489635	0.740243	0.459152	0.999999
Usp46	561.904	0.362171	0.40987	0.883622	0.3769	0.999999
Phf11d	11.3613	0.36217	0.397101	0.912035	0.36175	0.999999
Morc4	235.708	0.362152	0.41418	0.874382	0.38191	0.999999
Pin1	752.095	0.361927	0.426818	0.847966	0.396457	0.999999
Slc10a4	7.94965	0.361893	0.37231	0.972019	0.331041	0.999999
Las1l	991.611	0.361877	0.411952	0.878445	0.379703	0.999999
Setbp1	494.97	0.361724	0.487846	0.741471	0.458408	0.999999
Rassf8	306.992	0.36163	0.479836	0.753653	0.451058	0.999999
Fkbp3	1272.26	0.361394	0.432312	0.835956	0.40318	0.999999
H2-T10	11.376	0.361373	0.439054	0.823073	0.410467	0.999999
Lmna	1481.2	0.361343	0.477783	0.756292	0.449474	0.999999
Thbd	8.61253	0.361262	0.385479	0.937178	0.348667	0.999999
Sult4a1	10.6976	0.361228	0.407577	0.886281	0.375466	0.999999
Creg1	509.666	0.361203	0.387747	0.931543	0.351573	0.999999
Naa10	433.97	0.36118	0.470932	0.766947	0.443113	0.999999
Pcdh20	11.6644	0.361116	0.452695	0.797703	0.425043	0.999999
Slc25a39	3141.31	0.360792	0.400268	0.901376	0.367388	0.999999
Vasp	734.543	0.36072	0.411845	0.875863	0.381105	0.999999
Adam9	3253.5	0.360718	0.386404	0.933523	0.35055	0.999999
Sec23ip	802.572	0.360692	0.401867	0.897541	0.36943	0.999999
F830016B08Rik	20.7861	0.360674	0.337843	1.06758	0.28571	0.999999
Pigu	622.386	0.360652	0.411834	0.87572	0.381182	0.999999
Rnls	16.1507	0.360545	0.453668	0.794733	0.426769	0.999999
Tmem41a	111.325	0.360415	0.465547	0.774176	0.438827	0.999999
Amigo3	32.1695	0.360412	0.492581	0.73168	0.464364	0.999999
Ywhag	4112.25	0.360411	0.405494	0.88882	0.3741	0.999999
Fam120a	4817.81	0.360407	0.427715	0.842632	0.399434	0.999999
S100a6	309.056	0.360289	0.477942	0.753834	0.450949	0.999999
Vma21	1006.68	0.360234	0.394015	0.914263	0.360579	0.999999
Cpq	727.501	0.36021	0.478687	0.752496	0.451753	0.999999
Ehd2	1477.14	0.360097	0.489331	0.735895	0.461794	0.999999
Mcl1	3146.73	0.359765	0.408085	0.881594	0.377997	0.999999
Kdelr2	1266.98	0.35969	0.383308	0.938384	0.348047	0.999999
Angel1	240.086	0.359512	0.46745	0.769092	0.441838	0.999999
Psmb3	1809.36	0.359451	0.418768	0.858353	0.390697	0.999999
Foxk2	1929.98	0.359354	0.394781	0.910262	0.362685	0.999999
Traf3ip2	23.5417	0.359319	0.489007	0.734793	0.462466	0.999999
Ppp1r10	1642.36	0.359221	0.388208	0.925332	0.354793	0.999999
Rpn1	3255.89	0.359132	0.395231	0.908665	0.363527	0.999999
Naif1	57.7543	0.359095	0.480578	0.747214	0.454934	0.999999
Capg	96.5114	0.359082	0.461687	0.77776	0.436711	0.999999
Rfc3	445.916	0.358966	0.444296	0.807943	0.419123	0.999999
Ucma	17.9326	0.358876	0.403405	0.889616	0.373672	0.999999
Sema3e	77.304	0.358774	0.44636	0.803777	0.421526	0.999999
Dnajb1	728.652	0.358771	0.380311	0.943363	0.345495	0.999999
Tmem126a	266.4	0.358743	0.452955	0.792007	0.428356	0.999999
Sertad3	144.383	0.358712	0.469211	0.764502	0.444568	0.999999
Glt1d1	24.2083	0.358641	0.477911	0.750434	0.452993	0.999999
Naglu	831.281	0.358403	0.432816	0.828073	0.407629	0.999999
Thbs1	524.441	0.358276	0.357719	1.00156	0.316557	0.999999
Pdss1	53.046	0.358131	0.491808	0.728192	0.466496	0.999999
Atoh8	126.524	0.357965	0.428649	0.835102	0.40366	0.999999
Tmem37	11.2284	0.357866	0.376314	0.950978	0.341616	0.999999
[truncated: 11,722 more rows]
